# Supplementary material for: Prefrontal gamma oscillations and fear extinction learning require early postnatal interneuron-oligodendroglia communication
Source: Nat Commun. 2025 Dec 18;16:11225. doi: 10.1038/s41467-025-66309-3 (PMC12715222; doi:10.1038/s41467-025-66309-3)
Supplement: Supplementary file 4 — Source data [file 41467_2025_66309_MOESM4_ESM.xlsx]

## Sheet: Figure 1
Fig1b day1 fear conditioning
ctrl
BL	3.74	3.33	41.07	8.65	1.56	3.07	11.48	23.94	6.59	18.65	3.02	47.63	13.91	17.13	8	8.59	6.76	10.57
trial 1	62.28	43.19	87.36	39.81	20.44	65.61	67.14	72.78	52.89	38.92	72.67	71.47	45.47	68.83	80.06	60.44	38.86	29.53
trial 2	77.94	80.33	98.19	90.44	52.28	87.19	82.39	55.31	65.94	69	83.39	93.94	70.17	79.47	63.44	92.31	44.03	82.86
trial 3	93.78	80.11	92.36	76.61	68	87.14	73.64	92.5	86.39	92.64	92.14	91.69	82.83	92.53	73.14	94.33	91.36	74.86
trial 4	84.19	69.17	98.08	91.97	80.81	88.44	86.31	93.86	67.97	83.08	97.22	98.83	83.19	96.28	73.11	94.14	90.97	95.61
trial 5	92.19	44.67	99.44	87.67	56.17	88.53	74.06	91.89	96.94	97.67	81.22	98.39	51.47	98.19	88.22	96.53	84.94	97.81
γ2f/f
BL	2.06	3.69	0.61	20.76	31.02	1.31	5.89	10.7	10.65	16.87	3.46	15.89	5.65	15.74	8.93	5.3	37.07	9.61	6.35	6.2	9.3	3.39	11.22
trial 1	86.58	96.03	86.97	96.64	75.19	13.31	84.17	84.53	87.31	60.28	51.83	80.17	59.5	86.94	57.89	88.94	97.92	63.39	29.03	91.22	80.14	67.86	53.61
trial 2	86.28	96.44	72.81	99.06	99.28	79.89	92.75	80.81	96.08	90.44	83.06	90.08	96.75	90.06	66.56	89.28	92.19	98.56	89.47	91.92	94.92	96.42	79.97
trial 3	97.39	95.86	97.47	91.33	98.42	95.44	95.67	95	96.75	91.03	89	96.28	77.53	87.11	53.92	94.36	96.56	98.86	91.56	93.89	89.78	93.83	68.61
trial 4	94.44	93.72	94.47	99.44	92.61	95.81	88.53	94.89	97.17	98.69	88.86	98.5	95.92	96.42	72.86	91.92	99.42	96.83	96.86	95.61	89.19	98.44	84.64
trial 5	79.33	98.81	98.94	97.78	95.81	96.28	75.86	95.78	92.06	79.89	33.78	96.39	87.47	94.92	90.39	98.42	99.5	95.44	79.89	86.47	92.94	96.39	73.89
Fig1c day2 context extinction
ctrl
0-2min	96.86	86.81	75.89	88.56	71.33	69.61	62.61	81.86	97.75	66.78	98.03	95.92	75.11	85.81	93.17	93.31	74.5	56.17
2-4min	91.58	58.31	87.36	78.53	84.25	90.97	83.81	81.17	72.67	90.42	80.22	95.97	93.39	89.94	98.86	96.39	86.14	64.42
4-6min	96.58	54	56.42	80.89	63.64	89.25	58.06	91.72	75.86	91.5	96.22	82.86	78.11	80.64	98.19	71.83	90.39	63.19
6-8min	81.5	75.78	80.92	90.61	85.03	96.97	62.69	89.08	96.78	42.19	82.61	84.81	83.28	88.81	99.86	88.17	91.94	91.75
8-10min	86.56	33.64	50.06	77.61	71.75	58.56	42.14	98.72	93.69	76.78	88.83	54.11	99.42	56.42	77.89	93.53	77.67	80.56
10-12min	61.61	55.56	46.86	65.78	88.44	57.33	28.11	85.31	99.03	32.94	95.03	49.44	88.97	70.44	86.78	66.64	78.69	44.89
12-14min	40.17	51.83	82.69	78.64	62.44	32.75	41.78	75.78	70.64	28.53	74.17	53.97	5.75	83.58	87.92	83.42	40.28	58.94
14-16min	85.53	46.75	48.47	81.03	28.56	34.86	57.17	71.17	15.14	28.19	73.86	38.64	61.5	59.25	81.61	82.53	69.25	55
16-18min	81.83	60.72	15.06	94.06	57.44	42.83	43.28	54.06	39.39	22.22	50.94	67.33	62	67.56	48.67	66.22	97.56	24.89
γ2f/f
0-2min	91.25	99.44	72.86	95.14	94.64	75.44	92.39	78.22	4.42	96.08	88.81	90.33	79.17	91.47	68.42	97.25	99.17	91.33	76.44	99.86	94.69	97.61	95
2-4min	100	100	99.92	100	91.86	80.5	100	60.31	22.36	80.81	94.36	90.33	94.33	98.31	88.03	94.31	99.69	100	90.56	100	98.67	98.47	99.94
4-6min	99.89	100	98.11	100	96.47	36.31	99.72	86.19	12.97	39.86	93.33	97.72	99.97	97.97	98.03	91.14	90.53	97.86	92.72	100	98.78	99.86	100
6-8min	99.89	100	100	94.5	94.19	34.97	100	82.53	30.92	91.83	93.36	99.94	64.36	96.22	99.19	57.64	94.33	96.94	96.31	99.14	92.39	96.97	94.67
8-10min	99.31	82.67	97.67	100	100	32.19	100	15.28	26.31	78.69	76.97	63.56	48.61	93.5	99.97	70	51	73.28	70.06	77	93.64	91.69	86.56
10-12min	90.47	98.94	98.53	100	99.97	8.5	100	49.42	44.69	89.19	25.39	72.56	44.44	91.97	80.03	37.67	57.31	79.69	77.28	27.11	80.17	78.36	80.97
12-14min	96.97	97.03	51.22	100	96.47	4.64	100	44.53	46.19	43.28	23.33	94.22	46.72	93.39	64.06	77.69	85.78	96.14	57.42	1.42	90.17	98.78	61.69
14-16min	29.17	100	23.83	100	73.92	1.97	97	37.11	19.42	16.61	42.44	71.97	55.11	99.86	68.94	89.06	50.5	30.44	80.89	28.75	94.72	95.67	64.39
16-18min	25.33	85.17	22.39	99.94	99.44	4.11	99.83	51.83	30.83	34.44	69.89	99.72	38.33	99.22	65.61	50.06	37.83	55.83	62.33	81.5	80.17	99.33	67
Fig1d day3 tone extinction
ctrl
BL	23.2	25.9	42.3	25.4	8.48	55.7	9.07	39.9	11.5	31.1	22.9	55.8	27.6	31	31.2	52.6	23.6	13.1
1	86.36	71.96	70.14	51.86	69.64	88.26	62.42	89.62	54.4	78.4	80.52	84.68	79.7	98.92	95.68	73.92	84.74	79.62
2	69.68	44.56	95.96	20.74	47.94	89.98	33	82.78	27.26	50.48	78.72	78.7	62.16	75.18	46.78	51.96	85.1	65.2
3	67.04	34.64	58.92	16.5	22.96	71.32	24.76	59.72	12.2	41.7	83.36	89.06	27.93	53.58	69.78	16.24	91.2	40.62
4	26.72	25.12	45.52	37.1	22.44	14.58	16.03	87.78	1.6	27.02	73.74	48.68	40.44	46.42	58.24	36.24	90.04	23.13
5	45.04	42.54	80.22	34.79	37.24	6.23	10.62	20.56	4.92	33.9	59.42	53.28	48.48	42.26	61.54	24.86	77.34	17.37
6	55.3	26.97	82.94	35.58	10.66	4.11	11	25.27	3.35	35.66	43.6	38.34	47.8	30.78	41.1	11.02	25.46	25.99
7	31.94	32.34	61.08	22.96	3.7	9.92	15.43	31.32	6.32	30.84	43.66	68.68	31.7	17.9	23.44	8.94	46.62	20.07
8	42.84	36.52	67.7	21.07	5.22	9.81	18.52	43.69	9.64	28.56	73.84	31.42	22.88	18.37	19.83	16.04	59.3	16.75
γ2f/f
BL	15.8	2.39	41.2	91.9	16.3	4.22	28.2	9.8	90.7	6.94	8.57	37.3	10.4	21.9	44	16.8	49.9	18.6	12.9	7.59	21.5	31.9	16.5
1	94.22	94.8	50.12	89.94	83.16	86.14	91.38	92.68	99.98	84.6	91.16	99.34	69.64	84.28	87.44	94.9	94.64	92.12	89.76	74.02	93.52	90.82	77.34
2	81.54	99.24	98.28	98.28	95.42	87.66	100	92.3	100	67	67.6	82.8	62.02	98.66	72.5	98.48	100	99.84	59.14	80.52	96.58	100	82.38
3	83.92	100	93.8	77.32	81.16	72.84	97.4	81.48	100	42.14	42.88	87.2	72.34	70.1	28.32	97.38	99.96	99.9	18.56	55.02	98.44	100	72.26
4	63.2	72.36	41.36	44.24	98.04	70.06	98.82	58.9	100	66.12	29.84	87.24	79.14	67.64	44.08	95.64	100	62.78	18.26	85.14	98.28	96.62	78.58
5	61.04	94.24	63.28	59.28	82.68	52.28	99.12	68.26	98.82	59.92	22.96	91.58	71.92	43.06	11.36	93.34	85.88	75.62	39.98	64.72	98.68	63.04	49.24
6	53.82	76	73.58	91.18	49.62	16.38	40.86	66.84	99.18	32.72	26.5	80.14	70.16	59.9	19.51	37.82	84.12	100	21.1	38.92	63.5	61.18	35.42
7	62.66	21.52	99.98	97.8	54.58	20.54	54.24	68.96	100	63.48	24.56	70.66	41.46	70.93	27.94	67.18	97.42	100	60.64	56.11	93.58	93.16	67.62
8	67.74	48.76	96.96	74.14	46.56	49.88	87.5	68.62	100	66.7	23.94	87.84	35.92	87.82	28.7	80.26	86.5	82.5	44.62	43.1	24.72	76.16	55.7
Fig 1e day4 extinction retrieval
ctrl
BL	20.89	23.5	32.26	31.33	4.76	8.65	6.11	24.94	7.17	15.7	12.74	25.54	9.37	2.94	13.8	4.06	20.33	7.78
1	66.1	31.4	91.3	59.7	41.5	72	54.6	92	28.1	28.1	48.5	74.6	42	41.4	58.5	36.5	57.2	46.9
2	54	43.4	67.8	51.6	16.2	66.9	12.1	56	10.2	25.6	33.8	43.5	29.8	10.4	17	21.9	52.9	30.7
3	57.73	29.04	15.2	52.22	16.82	19.4	39.22	45.16	7.64	9.91	28.89	37.56	26.27	13.49	33.49	9.53	57.67	22.42
4	29.22	29.38	30.22	43.09	3.13	20.76	19	23.27	7.09	24	30.67	15.82	23.44	15.09	28.74	9.96	44.6	20.29
5	50.11	44.58	19.53	37.11	11.96	9.4	35.93	73.89	17.49	23.27	21.44	26.53	34.4	21.91	33.67	11.93	43.11	9.82
6	45.13	36.89	70.58	43.8	11.96	56.07	31.4	55.2	17.82	25.22	28.51	46.29	26.69	23.24	16.29	9.18	57.89	21.14
7	50.51	83.44	69.47	41.33	1.4	38.73	42.76	43.58	7.67	23.47	27.25	49.69	31.16	23.62	17.93	21.56	35.35	11.64
8	64.76	55.84	34.8	33.11	5.51	25.27	32.51	71.51	4.96	29.95	30.25	61.44	40.31	34.49	43.4	10.31	41.62	17.29
γ2f/f
BL	21.43	2.39	41.22	91.93	16.33	4.22	28.17	9.8	90.65	31.2	10.48	97.74	11.09	56	17.41	16.83	49.94	18.63	3.74	83.94	47.7	48.87	29.87
1	71.96	94.8	50.14	89.95	83.16	86.13	91.36	92.67	99.98	72.31	51.29	96.09	75.18	85.13	67.96	94.89	94.64	92.15	65.84	70.33	58.82	87.8	75.71
2	50.69	99.24	98.29	98.29	95.4	87.65	100	92.31	100	68.95	10.02	95.33	81.74	37.25	51.38	98.47	100	99.84	30.33	76.75	39.8	93.16	69.76
3	52.05	100	93.8	77.33	81.18	72.82	97.4	81.49	100	68.98	23.36	73.18	52.38	87.6	49.96	97.38	99.96	99.89	33.29	78.2	45.56	77.89	34.13
4	31.18	72.36	41.38	44.24	98.02	70.07	98.82	58.87	100	23.36	23.2	93.67	32.8	59.04	41.18	95.64	100	62.78	20.82	40.53	86.04	99.6	69.31
5	60.18	94.24	63.27	59.27	82.67	52.29	99.11	68.25	98.82	37.33	13.96	80.09	57.98	41.42	27.64	93.35	85.89	75.62	24.78	60.07	71.91	68.8	46.04
6	50.33	75.98	73.58	91.18	49.62	16.38	40.85	66.84	99.18	28.69	23.47	39.4	35.71	38.2	37.75	37.82	84.11	100	53.36	58.4	52.89	57.18	61.58
7	37.87	21.53	99.98	97.8	54.6	20.55	54.24	68.96	100	38.27	25.62	45	62.24	58.44	40.42	67.2	97.4	100	42.13	81.47	31.71	77.33	85.38
8	56.6	48.76	96.96	74.13	46.58	49.89	87.51	68.62	100	33	29.45	96.42	60.42	96.29	6.78	80.27	86.49	82.49	20.51	21.93	59.4	76.18	23.04
Fig 1f day4 extinction retrieval
ctrl
early	59.27	36.25	63.65	57.69	26.82	59.23	35.72	67.45	17.16	23.35	38	51.64	30.85	23.27	37.44	24.4	56.25	33.32
intermediate	41.32	32.38	24.68	38.48	9.28	15.85	28.09	51.5	11.98	22.04	26.79	25.77	34.52	18.26	29.63	10.9	46.17	20.23
late	53	62.01	60.96	40.61	4.45	42.6	35.74	57.46	9.08	27.21	27.8	56.5	30.41	28.32	26.72	14.69	41.51	15.75
γ2f/f
early	63.6	97.71	80.16	93.09	90.35	80.62	95.68	90.01	99.99	70.74	31.08	89.52	73.3	67.38	59.46	97.15	97.94	96.88	45.49	77.58	45.43	86.44	65.31
intermediate	43.67	84.79	56.7	54.35	85.33	62.56	99.21	65.95	99.55	35.22	18.21	82.99	45.18	52.77	34.08	94.05	92.98	76.31	25.38	51.72	77.8	81.66	49.38
late	47.86	43.83	93.07	93.11	49.08	26.14	57.74	68.09	99.68	34.49	24.79	59.02	54.64	65.77	28.9	57.11	92.33	98.45	38.53	53.95	42.56	71.68	63.24

## Sheet: Figure 2
Fig2b eIPSC IL			Fig2b eEPSC IL			Fig2b ratio E/I IL
ctrl	γ2f/f		ctrl	γ2f/f		ctrl	γ2f/f
273.042	95.7009		-86.5549	-60.3974		0.317002	0.631106
269.147	130.035		-84.0595	-257.037		0.312318	1.97668
252.695	138.891		-53.567	-68.5125		0.211983	0.493282
480.381	833.046		-220.084	-293.527		0.458145	0.352354
146.36	232.815		-56.9418	-72.2823		0.389053	0.310471
570.79	218.379		-193.539	-67.2565		0.339072	0.307981
183.839	41.9664		-93.7042	-29.8805		0.509708	0.71201
261.665	41.8872		-68.7615	-27.7035		0.262784	0.661383
643.421	143.647		-78.0533	-374.296		0.12131	2.60567
335.72	93.3927		-28.7137	-77.3092		0.0855288	0.827786
548.484	187.331		-196.032	-153.393		0.357407	0.818834
153.462	294.405		-27.1344	-225.959		0.176815	0.767511
505.444	391.502		-134.302	-251.454		0.265711	0.64228
187.773	198.056		-84.0287	-186.596		0.447502	0.942138
659.34	566.76		-436.498	-727.145		0.662023	1.28299
115.154			-38.7527			0.336529
Fig2d eIPSC BLA			Fig2d eEPSC BLA			Fig2d ratio E/I BLA
ctrl	γ2f/f		ctrl	γ2f/f		ctrl	γ2f/f
978.177	321.459		-207.537	-30.0827		0.212167	0.0935818
737.482	818.258		-136.294	-230.602		0.18481	0.281821
261.969	1257.26		-44.0817	-236.834		0.168271	0.188373
483.792	1340.12		-115.119	-145.921		0.237951	0.108887
415.006	528.095		-227.771	-145.164		0.548838	0.274882
681.766	502.501		-169.644	-95.2151		0.24883	0.189482
1207.15	728.042		-217.072	-168.782		0.179822	0.23183
1238.54	1037.91		-96.4151	-277.969		0.0778458	0.267816
1158.01			-363.597			0.313984
Fig2f eIPSC CA1			Fig2f eEPSC CA1			Fig2f ratio E/I CA1
ctrl	γ2f/f		ctrl	γ2f/f		ctrl	γ2f/f
502.235	208.575		-348.332	-55.3819		0.693564	0.265525
245.172	82.8104		-204.722	-53.9834		0.835014	0.651892
259.018	417.645		-156.732	-128.923		0.605101	0.30869
330.608	145.185		-63.9456	-80.8723		0.193418	0.557029
117.821	380.871		-146.905	-291.322		1.24685	0.764884
295.819	255.101		-111.153	-89.9015		0.375747	0.352415
538.796	385.312		-331.562	-92.9919		0.615376	0.241342
284.632			-122.753			0.431269

## Sheet: Figure 3
Fig3b MBP coverage			Fig3b MBP coverage, per mouse
ctrl	γ2f/f		ctrl	γ2f/f
13006.3	6298.32		11715.1	15535.5
12533.2	20809.3		13687.6	18528.6
9359.29	16295.8		13491.5	13549.4
16557.5	19065.3
7119.12	20317.6
16789.6	13006
9843.2	22262.3
11348.1	16900.2
16769.5	13341.6
13544.4	16309.5
12752.2	10994.4
14178.1	10201.2
	9689.11
	19591.3
	15589
	16945.7
Fig3c MBP intensity			Fig3c MBP intensity, per mouse
ctrl	γ2f/f		ctrl	γ2f/f
1.38933e+07	6.68854e+06		1.34539e+07	1.23494e+07
1.46664e+07	1.40687e+07		2.36515e+07	1.8008e+07
8.69999e+06	1.3537e+07		5.35918e+06	1.19267e+07
2.63098e+07	1.1645e+07
3.70007e+06	1.48323e+07
7.13421e+06	1.0112e+07
1.37635e+07	2.90799e+07
1.48126e+07	1.2325e+07
1.7146e+07	1.27926e+07
8.44781e+06	1.44931e+07
4.96106e+06	9.88723e+06
2.66868e+06	1.01357e+07
	7.13421e+06
	1.37635e+07
	1.48126e+07
	1.7146e+07
Fig3e internode length of PV+ axons			Fig3e internode length of PV+ axons, per mouse
ctrl	γ2f/f		ctrl	γ2f/f
36.9221	29.3862		25.171	44.4608
30.7821	50.9853		29.6802	36.3839
25.8167	28.8567		33.0682	44.0175
25.2001	36.9699
15.9828	73.5996
26.0323	60.0881
22.23	31.3394
47.2839	51.9027
30.7712	23.3086
28.8864	35.8389
48.7434	63.6726
29.5007	38.838
46.8164	23.8319
14.9508	30.2022
20.7642	40.4369
41.4409	29.2475
42.178	36.4641
32.1193	26.4798
48.3224	47.0428
23.0305	50.7514
27.3115	34.2583
Fig3f internode length of PV- axons			Fig3f internode length of PV- axons, per mouse
ctrl	γ2f/f		ctrl	γ2f/f
58.9331	48.3425		66.4319	44.8464
74.6097	62.431		60.5444	63.7748
65.7529	37.5553		64.7485	54.3309
34.251	40.0058
72.2839	35.8975
118.321	73.9911
75.2581	99.2704
49.1644	29.728
46.8984	54.9316
46.4454	93.0038
43.8338	31.7238
83.569	40.1529
35.4187	69.8227
53.86	70.2596
69.1572	37.2506
71.2283

## Sheet: Figure 4
Fig4c dTom+ PV+ cells / dTom+ cells (%)				Fig4c dTom+ PV+ cells / dTom+ cells (%), per mice
dTom	hM3Dq-dTom			dTom	hM3Dq-dTom
91.6667	76.9231			90.5556	70.022
80	76			71.4744	74.1162
100	57.1429			74.4203	90.2116
76.9231	87.5
70.8333	68.1818
66.6667	66.6667
78.2609	100
70	92.8571
75	77.7778
Fig4e MBP coverage				Fig4e MBP coverage, per mice
dTom	hM3Dq-dTom			dTom	hM3Dq-dTom
12186.2	9183.66			13894.9	9246.75
16015.1	9804.42			11769.7	10741.9
16078.9	8752.17			12150.9	14415.5
11299.6	13710.1
11281.7	10072.3
13883.8	8443.28
9222.2	12361.3
15953.3	13470.3
8507.25	16001.3
10782.3	15829.2
13519.6
Fig4f MBP intensity				Fig4f MBP intensity, per mice
dTom	hM3Dq-dTom			dTom	hM3Dq-dTom
5.95079e+06	9.20142e+06			6.38612e+06	7.48466e+06
6.49912e+06	8.24391e+06			5.66632e+06	6.77264e+06
6.54729e+06	5.00867e+06			7.47211e+06	7.406e+06
6.54729e+06	8.57123e+06
7.56621e+06	6.52763e+06
8.34427e+06	5.21907e+06
3.74511e+06	5.43193e+06
5.35285e+06	7.03303e+06
3.32315e+06	9.10523e+06
6.43752e+06	8.05381e+06
8.5067e+06
Fig4g Internode length of PV+ axons				Fig4g Internode length of PV+ axons, per mice
dTom	hM3Dq-dTom			dTom	hM3Dq-dTom
82.6901	46.3582			40.8503	34.1384
25.9764	27.4373			38.6947	33.3071
30.8242	40.4491			44.8615	40.8111
29.3144	36.5691				39.3998
47.864	27.2666				22.5718
22.5218	26.0183
49.8262	44.0598
43.385	20.7023
39.8432	38.3848
36.2581	37.2583
29.9956	28.2792
27.2585	20.6897
45.1752	29.7991
33.0436	45.5721
42.6296	37.9602
40.9918	27.4406
35.0404	39.4579
55.4226	21.7438
44.8615	57.4352
	35.8639
	61.4913
	38.9983
	29.3339
	44.6627
	34.1369
	22.5718
Fig4h day3 tone extinction
dTom
BL	73.87	64.39	71.22	89.37	27.98	32.7	19.91	2.76	33.96	17.13	43.63	86.67	85.41
1	90.47	83.96	99.82	80.33	85.07	97.02	92.07	91.8	97.22	92.02	88.22	80.02	86.91
2	100	85.18	99.53	97.87	94.16	94.18	100	99.04	98.93	96.07	72.58	98.45	89.33
3	99.91	99.31	100	100	94.31	92.4	99.36	95.47	99.2	58.2	69.42	99.33	96.38
4	100	99.98	99.98	91.42	98.53	72.24	89.62	100	99.98	54.11	82.84	76.78	95.67
5	79.44	73.44	100	99.62	82.71	79.96	99.56	96.58	70.36	19.71	70.07	36.6	87.91
6	99.33	56.51	81.36	97.49	98.47	47.04	81.42	61.8	90.67	43.18	25.8	31.18	81.25
7	88.42	96.71	99.84	98.38	95.07	28.87	87.31	76	94.42	79.04	39.04	63.29	86.89
8	85.62	84.38	99.38	99.89	80.91	62.29	79.11	79.56	33.98	14.8	89.04	38.76	64.18
hM3Dq-dTom
BL	93.59	73.94	1.52	20.35	0.56	13.61	1.5	9.3	9.93	0.81	12.28	74.15	82.43	35.07
1	80.53	50.56	77.2	67.75	58.49	92.62	87.71	97.2	91.8	57.78	93.47	91.04	93.51	95.27
2	99.78	97.65	24.58	86.64	25.67	83.07	92.38	100	96.31	76.16	81.71	99.71	99.93	99.56
3	90.73	88.44	6.73	81.11	8.02	81.62	53.42	94.69	47.4	70.75	75.76	99.98	99.31	100
4	100	93.4	3	24.91	26.56	90	75.56	90.25	54.62	10.96	70.55	99.98	99.69	86.24
5	99.96	72.87	8.07	58.05	14.04	83.62	78.58	80.38	56.93	0	56.56	93.82	100	73.04
6	98.8	89.87	27.4	78.58	9.69	81.6	53.53	99.93	73.78	1.84	83.62	98.6	100	89.62
7	62.27	91.44	20.05	24.69	39.47	92.09	73.76	88.64	57.76	4.71	65.89	98.91	100	97.4
8	99.04	43.44	31.29	25.51	15.64	66.09	64.16	96.87	65.58	4.69	98.13	99.42	99.89	62.87
Fig4i day4 extinction retrieval
dTom
BL	45.96	35.94	96.24	76.57	45.57	27.37	67.19	35.94	16.35	43.33	37.61	28.43	63.43
1	90.89	84.69	95.8	94.22	81.8	13.98	96.25	73.76	84.18	95.09	95.87	60.44	90.62
2	89.51	71.58	99.33	98.29	77.76	9.78	96.6	58.89	67.31	59.96	74.09	57.82	91.22
3	77.62	54	99.71	89.09	75.56	15.11	59.91	52.71	56.38	31.07	76.76	38.89	80.82
4	79.16	72.42	98.38	82.31	79.2	5.65	45.95	48.53	39.22	54.82	68.02	30.35	65.56
5	82.8	54.24	96.27	99.65	70.56	14.49	30.69	62	47.58	46.07	59.47	35.69	78.4
6	67	46.8	91.09	84.98	44.8	10.22	52.84	26.62	36.93	37.89	93.95	35.69	59.07
7	88.05	74.38	99.45	58.6	66.76	9.98	27.56	48.27	38.78	15.87	80.91	38.18	71.29
8	85.51	37.62	96.27	51.38	58.29	5.33	32.82	51.98	44.69	10.58	61.93	18.95	71.98
hM3Dq-dTom
BL	52.26	43.72	0	10.98	1.67	53.06	17.02	60.13	11.43	0	31	53.06	85.56	17.83
1	93.09	88.07	8.98	57.96	9.91	80.51	60.6	98.98	65.69	47.89	49.44	84	84.82	82.76
2	86	61.71	1.67	40.09	2.82	89.27	47.53	94.93	36.67	5.55	19.62	99.51	92.36	30
3	85.64	44.29	0	27.56	5.98	92.36	21.69	95.13	40.71	2.45	44.93	58.53	96.71	38.56
4	99.18	39.8	8.8	37.31	6.07	92.16	69.04	47.91	72.93	6.27	30.16	50.05	98.29	42.11
5	75.31	40.2	5.65	37.07	3.33	91.24	88.82	79.22	59.27	0.8	49.18	59.91	92.71	78.24
6	52.8	67.38	10	10.18	7.67	83.02	32.89	71.33	35.69	2.4	37.71	85	62.47	46.71
7	46.58	47.84	6.07	41.87	4.49	51.2	42.42	80.33	51.29	3	45.73	77.53	82.82	16.87
8	72.27	35.42	7.07	48.22	7.93	25.13	51.02	50.36	31.45	5.05	45.42	59	71.27	30.13

## Sheet: Figure 5
Fig5c MBP coverage				Fig5c MBP coverage, per mice
VC	FKN			VC	FKN
18419.4	23698.7			15233.1	20677.3
15502.3	15576.2			15769.5	19182.6
9610.37	29323.6			20749.2	22369.1
21217.4	30099.9			9479.85
11416	18953.3
17609.8	16723.2
18556.2	10188.5
6998.55	15081.7
19977.5	23497.7
18889.7	23630.2
12585.4	14182.5
18079	16588.2
23419.5	13302.6
10090.2	16316
9367.61	21132
6682.85	24739
9544.55	28018
9555.74	23394.5
12900.9	23636.6
7134.74	21099.1
10562.3	25265.6
	24141.2
	16677.3
Fig5d MBP intensity				Fig5d MBP intensity, per mice
VC	FKN			VC	FKN
488095808	854357824			3.79103e+08	6.93729e+08
368112425	416293584			3.88898e+08	4.91787e+08
253732968	1175297231			583898050	6.0367e+08
494958418	1111830084			2.11421e+08
290615129	1146440900
657134919	458838088
677714610	213873371
207710091	540605268
518187464	459499221
163428563	560254980
109211808	389087647
454977389	571800731
712818711	506984462
177452195	339053653
149104313	683847685
152898810	377008392
179534668	574726034
218267361	565816845
410603838	755067962
148105941	564409939
255402705	799790766
	552997402
	383937700
Fig5e Internode length of PV+ axons				Fig5e Internode length of PV+ axons, per mice
VC	FKN			VC	FKN
54.9699	27.8481			40.025	35.559
42.9892	39.6398			40.8027	41.9401
29.3946	33.8518			45.9701	37.9502
41.4057	48.8348			34.633
45.7441	31.7028
28.942	27.3203
63.454	39.2059
47.4463	26.5384
25.5292	45.0888
39.7526	50.5254
28.4928	44.9367
32.1791	48.8753
55.4955	33.6079
43.3884	46.3887
26.825	36.9222
32.7865	36.757
51.5798	33.1777
32.4884	37.3714
43.0553	40.1668
42.7263	52.6118
34.5333	49.1796
30.3095	58.7707
59.4396	45.548
27.2859	39.1348
60.2665	46.4471
33.3558	39.2306
33.2715	28.7243
61.0776	34.6125
72.6457	22.8305
63.1593	31.295
33.57	21.679
29.6574
40.3368
46.2791
29.5999
32.0293
27.4687
29.2942
25.2078
41.0842
29.4783
50.7603
46.0779
34.5931
40.7861
40.802
14.7095
29.9136
33.7463
41.4859
44.6165
23.14
44.228
26.4398
28.8584
35.2322
Fig5f day3 tone extinction
VC										FKN
BL	4.04	74.56	22.28	14.76	41.8	2.85	14.3	37.81		BL	25.31	5.8	46.93	61.17	47.28	64.63	1.78	18.96
1	67.09	42.11	84.02	40.42	94.38	76.85	95.51	78.45		1	92.53	93.45	54.11	98.11	92.62	94.22	97.16	94.18
2	60.04	94.91	96.25	60.16	34.89	89.07	98.31	64.27		2	86.91	97.78	77.47	99.98	100	99.98	89.4	80.91
3	34.31	99.87	84.18	59.53	27.33	27.29	73.2	59.13		3	69.78	95.76	76.36	99.93	100	99.98	84.16	61.73
4	39.33	68.91	73.11	44.77	36.22	40.91	46.98	34.6		4	31.62	74.24	34.96	91.49	100	98.13	43.04	38.66
5	77.4	92.24	75.53	20.38	21.96	24.4	69.33	19.64		5	18.11	26.34	37.6	81.38	90.33	95.62	45.47	48.8
6	29.47	27.58	88.69	24.96	62.13	34.65	44.82	19.22		6	24.49	34.82	32.2	69.42	99.07	87.35	67.31	43.51
7	28.11	5.31	76.94	48.58	66.71	9.27	28.47	15.62		7	25.22	25.27	24.4	54.55	94.82	65.98	22.02	28.62
8	66.69	34.58	84.24	32.11	60.98	12.29	36.51	44.13		8	39.75	40.58	69.36	90.07	77.95	84.91	56.09	93.15
Fig5g day4 extinction retrieval
VC										FKN
BL	25.87	2.35	68.19	9.09	63.94	8.93	49	34.54		BL	22.81	43.7	37.74	52.93	85.3	50.02	3.44	22.33
1	55.956	64.754	88.246	46.152	65.91	37.512	97.734	65.4		1	59.822	95.334	64.244	91.268	99.022	93.2	48.712	88.666
2	45.42	39.776	80.532	16.066	71.154	18.802	99.934	35.114		2	26.822	69.088	18.668	87.046	86.6	86.264	70.378	30.512
3	63.356	83.556	78.2	25.088	94.312	28.132	66.38	33.358		3	23.556	18.754	46.378	86.6	50.444	57.11	54.132	29.312
4	42.266	14.558	60.868	29.778	74.954	52.332	33.222	68.868		4	3.534	36.824	29.312	62.866	51.4	38.422	70.532	45.734
5	73.27	39.47	82.73	44.49	52.47	53.6	36.42	36.38		5	4.8	26.4	45.56	49.27	44.73	39.8	84.65	8.16
6	66.73	55.18	73.13	24.35	89.91	10.73	32.11	16.75		6	12.05	26.42	31.05	77.56	35.56	32.25	70.76	54.16
7	64.31	12.89	73.178	29.156	94.78	8.25	56.44	26.82		7	14.27	37.69	27.11	60.07	34.36	52.2	25.33	23.07
8	53.512	64.714	61.556	41.51	58.11	16.778	40.89	43.89		8	19.58	21.092	27.886	62.488	60.288	35.844	48.334	51.868

## Sheet: Figure 6
Fig6e OF center
frequency (Hz)	ctrl							frequency (Hz)	γ2f/f
0	4.82104	0.268147	0.695689	0.376715	1.04841			0	0.963969	0.692641	0.469759	2.67743	0.256076
0.5	9.19105	0.728394	1.22039	1.34954	2.11714			0.5	1.23943	1.29384	0.503439	3.13245	0.692569
1	7.37568	4.53248	2.88727	5.82733	10.2396			1	4.8357	6.00157	2.14345	4.39224	3.6015
1.5	7.38655	7.94869	5.49429	10.4814	13.9606			1.5	7.75028	14.8162	4.49493	8.52074	6.40561
2	7.17699	9.23195	8.20468	9.59419	11.0856			2	8.2187	19.6037	6.17172	9.50892	6.88906
2.4	9.11146	9.41275	6.81776	10.9339	9.46025			2.4	7.96241	15.3351	8.22404	8.5003	13.3758
2.9	7.7991	8.63613	6.37242	8.7088	8.75341			2.9	8.74213	12.256	13.4354	6.74095	38.0805
3.4	4.6662	10.5178	5.70402	9.27767	10.3399			3.4	9.18951	10.1774	15.2519	5.43242	43.946
3.9	4.56799	11.2696	5.78297	11.2532	8.23681			3.9	8.4122	7.84588	11.2462	4.49928	20.815
4.4	6.42713	10.0349	6.50848	10.9819	6.86838			4.4	9.71052	9.24393	9.04636	4.11121	11.8011
4.9	8.41032	9.08741	6.72679	7.79108	7.02139			4.9	8.18048	8.86009	10.0284	5.05529	10.5181
5.4	10.4768	7.75994	5.77423	6.36739	6.86151			5.4	7.73815	7.68646	10.0801	5.4452	9.39958
5.9	12.157	6.91075	5.26459	7.086	7.26306			5.9	4.44382	6.59618	7.99868	4.27616	8.52567
6.3	7.99054	6.09242	5.1906	6.29403	6.33737			6.3	3.90322	6.72622	5.96067	4.588	6.50446
6.8	9.47247	5.23359	6.72571	6.51176	6.4092			6.8	6.07333	5.90059	6.35359	4.95704	5.08951
7.3	7.91433	5.91841	6.7373	8.59933	6.07216			7.3	4.068	9.69548	7.06043	5.83656	3.55705
7.8	8.09933	8.33775	11.2906	11.9329	5.72123			7.8	5.07996	10.9612	7.67857	6.48986	2.98795
8.3	8.13267	6.44693	10.268	16.5194	6.90463			8.3	4.59571	5.47071	7.19301	5.92513	2.76636
8.8	8.82696	3.14053	7.46744	13.3241	4.86474			8.8	8.33493	5.53778	7.25324	6.09716	2.68498
9.3	8.37018	2.87641	6.32211	7.7064	3.41426			9.3	12.0193	6.60678	7.25468	6.54235	2.67444
9.8	5.66365	2.45207	4.81528	4.42056	3.91609			9.8	8.73265	11.0583	4.46768	6.91386	2.77651
10.3	3.48001	2.0474	3.62014	3.44066	2.89605			10.3	10.0945	10.6476	2.49003	4.5996	2.49743
10.7	1.88922	1.45454	3.33943	2.28739	2.0545			10.7	9.53808	6.06569	2.1361	2.67619	2.11558
11.2	0.979186	1.29294	2.73782	1.51074	1.54804			11.2	4.65584	2.68727	2.00799	1.92043	1.73928
11.7	0.966542	1.36057	2.16628	1.14517	1.47861			11.7	1.80237	1.82609	1.61572	1.46064	1.58333
12.2	1.42402	0.960924	1.70493	1.34817	1.46812			12.2	1.7326	1.3076	1.44605	1.15611	1.44893
12.7	1.59619	1.13609	1.41761	1.26352	1.29438			12.7	1.37937	1.45827	1.38551	0.921302	1.10471
13.2	1.29218	0.949868	1.51965	0.937105	1.3249			13.2	1.24474	0.813268	1.00127	0.990885	0.887403
13.7	0.860049	0.952119	1.66648	0.738848	0.922143			13.7	0.936761	0.895687	1.09856	1.08503	0.764156
14.2	1.16271	0.719649	1.73324	0.829562	1.07067			14.2	0.713445	1.01017	0.962973	1.28248	0.61129
14.6	1.53432	0.703368	1.38172	0.894145	0.960345			14.6	0.727386	0.916907	0.80881	0.997607	0.563259
15.1	1.28679	0.8775	1.44484	1.64199	1.02078			15.1	0.704391	0.903207	0.839756	0.789271	0.577603
15.6	0.76907	0.821498	1.15777	1.016	1.03332			15.6	1.2387	1.23544	0.865151	0.822357	0.564312
16.1	0.76164	0.806209	0.991815	0.936048	0.931199			16.1	1.11373	1.10407	0.988769	0.917828	0.511303
16.6	0.871147	0.739238	1.08434	1.11947	0.802481			16.6	1.58482	1.04718	1.25424	0.777422	0.512891
17.1	0.965428	0.822477	1.47585	1.07422	0.79454			17.1	1.50503	0.700732	1.22848	0.743819	0.513168
17.6	1.2712	0.960741	1.23939	1.34853	0.873688			17.6	1.38554	0.90736	1.39585	0.745875	0.540898
18.1	2.59763	1.1888	1.47258	1.85974	0.785786			18.1	1.62843	0.802771	1.5075	0.579997	0.504031
18.6	2.14174	1.18817	1.81007	1.77181	1.23649			18.6	2.30676	0.707572	1.48129	0.559141	0.450676
19	1.63786	0.93807	2.07973	0.87539	1.10374			19	2.27434	1.44218	1.3991	0.531656	0.479437
19.5	2.06255	0.967758	1.54364	1.02653	1.1513			19.5	2.41596	1.39415	1.43425	0.615842	0.461939
20	1.35275	0.739446	1.45943	0.831425	1.33552			20	3.17099	1.22745	0.976286	0.718907	0.41452
20.5	0.934794	0.43277	1.18299	1.06354	1.20671			20.5	1.64153	1.30732	1.28873	0.892405	0.379215
21	1.15104	0.423145	1.12759	0.87964	0.972557			21	2.37091	1.07971	1.05513	0.851779	0.346452
21.5	0.692902	0.403051	1.0456	0.812309	0.809646			21.5	2.51575	0.966041	0.646535	0.741249	0.346525
22	0.654962	0.538907	0.954388	0.824427	0.662114			22	1.61908	0.629527	0.645079	0.593913	0.356662
22.5	0.953756	0.446534	0.869034	0.738497	0.531571			22.5	0.989765	0.355012	0.691236	0.718147	0.347924
22.9	0.628119	0.519753	0.773722	1.01171	0.539312			22.9	0.62224	0.332589	0.629	0.721126	0.30891
23.4	0.474247	0.472255	0.645001	0.978074	0.782858			23.4	0.71769	0.366218	0.570253	0.640353	0.264755
23.9	0.670807	0.476287	0.634305	0.568773	0.587423			23.9	0.672551	0.430734	0.641607	0.595513	0.303551
24.4	0.713416	0.453764	0.508943	0.537833	0.46682			24.4	0.675077	0.357149	0.599849	0.485378	0.366013
24.9	0.48234	0.371985	0.701955	0.534051	0.408572			24.9	0.704364	0.391624	0.539235	0.661635	0.31033
25.4	0.356047	0.546243	0.648327	0.692263	0.409228			25.4	0.670436	0.365399	0.564342	0.649057	0.265401
25.9	0.636992	0.334661	0.44138	1.08142	0.410214			25.9	0.440474	0.233497	0.446158	0.550826	0.223982
26.4	0.853044	0.463026	0.466174	0.768943	0.484711			26.4	0.426887	0.23839	0.452175	0.577389	0.203131
26.9	0.482071	0.446026	0.518393	0.633811	0.571935			26.9	0.504882	0.258772	0.43554	0.56969	0.197713
27.3	0.458048	0.595827	0.393047	0.575915	0.559267			27.3	0.395883	0.282605	0.273538	0.658959	0.2223
27.8	0.438216	0.38319	0.457018	0.438025	0.570107			27.8	0.284522	0.23377	0.320777	0.663193	0.224509
28.3	0.367864	0.314806	0.371034	0.40326	0.415664			28.3	0.279722	0.249085	0.378897	0.57835	0.180857
28.8	0.272476	0.231324	0.458462	0.346022	0.471208			28.8	0.366285	0.310824	0.316735	0.719871	0.175757
29.3	0.288585	0.264589	0.409804	0.318452	0.37486			29.3	0.304561	0.303172	0.281143	0.71062	0.163152
29.8	0.38307	0.473428	0.397723	0.488886	0.316506			29.8	0.370525	0.244889	0.2977	0.46713	0.161643
30.3	0.180392	0.31833	0.364668	0.354975	0.340479			30.3	0.512092	0.239257	0.336011	0.398163	0.175515
30.8	0.27442	0.207883	0.300195	0.344329	0.32128			30.8	0.668871	0.301051	0.356729	0.492562	0.178334
31.3	0.447512	0.22243	0.325243	0.33838	0.398372			31.3	0.472214	0.202631	0.303147	0.473605	0.194117
31.7	0.550977	0.200519	0.315274	0.290384	0.373376			31.7	0.268553	0.329504	0.24671	0.443018	0.180985
32.2	0.598048	0.187003	0.302866	0.271062	0.395146			32.2	0.308911	0.37201	0.288063	0.367016	0.157582
32.7	0.632116	0.283446	0.283607	0.291875	0.254385			32.7	0.443199	0.194671	0.248618	0.292344	0.156493
33.2	0.278828	0.348986	0.282818	0.279217	0.226393			33.2	0.384573	0.20387	0.329848	0.288704	0.168984
33.7	0.205192	0.227768	0.31034	0.198717	0.285346			33.7	0.354205	0.195612	0.397537	0.443585	0.156028
34.2	0.225128	0.19916	0.289103	0.183108	0.313352			34.2	0.37315	0.225872	0.373965	0.550495	0.160697
34.7	0.212517	0.228487	0.320474	0.188847	0.316191			34.7	0.322001	0.182822	0.25766	0.454004	0.162372
35.2	0.292584	0.287361	0.450315	0.197999	0.293125			35.2	0.290865	0.193599	0.249897	0.280281	0.154826
35.6	0.398779	0.262667	0.464659	0.267348	0.347549			35.6	0.3065	0.19608	0.251828	0.324657	0.162588
36.1	0.376999	0.248674	0.379938	0.218843	0.355798			36.1	0.301664	0.199367	0.251868	0.314324	0.167084
36.6	0.406907	0.34684	0.359422	0.192312	0.274543			36.6	0.290907	0.214361	0.246946	0.272932	0.162087
37.1	0.301121	0.32049	0.475645	0.244258	0.388451			37.1	0.32836	0.145786	0.297983	0.335948	0.171688
37.6	0.323735	0.253104	0.39229	0.489456	0.316592			37.6	0.497713	0.166657	0.327384	0.395523	0.165593
38.1	0.549006	0.218042	0.312426	0.405152	0.254073			38.1	0.386906	0.179761	0.337764	0.476697	0.145201
38.6	0.405441	0.258489	0.275402	0.304217	0.322067			38.6	0.186277	0.183785	0.271527	0.513674	0.147649
39.1	0.36542	0.332164	0.275754	0.25435	0.387694			39.1	0.196696	0.154087	0.290929	0.487679	0.142892
39.6	0.322954	0.274555	0.321261	0.250223	0.461094			39.6	0.22793	0.112159	0.300184	0.487793	0.134574
40	0.201588	0.27963	0.343546	0.283235	0.430361			40	0.388197	0.117315	0.281449	0.407646	0.151431
40.5	0.160497	0.356222	0.322465	0.247128	0.408103			40.5	0.392179	0.107523	0.296531	0.28922	0.15256
41	0.115164	0.272572	0.375602	0.283303	0.232919			41	0.347942	0.109923	0.269198	0.344604	0.150161
41.5	0.152286	0.333423	0.433719	0.203373	0.244618			41.5	0.316325	0.0932554	0.252933	0.387749	0.145349
42	0.273765	0.257743	0.375402	0.303732	0.323084			42	0.319777	0.101697	0.346358	0.428868	0.148589
42.5	0.227542	0.282393	0.358348	0.228491	0.372665			42.5	0.269305	0.11493	0.296828	0.353444	0.150771
43	0.229525	0.351651	0.439075	0.184955	0.378725			43	0.284272	0.166236	0.246931	0.357927	0.154298
43.5	0.158158	0.385113	0.369754	0.211565	0.320423			43.5	0.355143	0.198535	0.281782	0.406467	0.15649
43.9	0.107806	0.333103	0.384916	0.257341	0.2982			43.9	0.225378	0.11461	0.295317	0.418926	0.157369
44.4	0.186288	0.316417	0.462182	0.330635	0.415782			44.4	0.177409	0.137235	0.401987	0.274213	0.151069
44.9	0.258497	0.360856	0.325425	0.282341	0.486428			44.9	0.192848	0.128384	0.308577	0.297285	0.150954
45.4	0.243261	0.261297	0.296266	0.229714	0.449508			45.4	0.27809	0.106989	0.267627	0.352654	0.173203
45.9	0.197705	0.233714	0.283454	0.322527	0.477398			45.9	0.282841	0.112896	0.236206	0.396897	0.172466
46.4	0.257267	0.358521	0.314101	0.317738	0.460108			46.4	0.198187	0.121668	0.243219	0.483245	0.163749
46.9	0.292162	0.379782	0.260792	0.264235	0.41864			46.9	0.3128	0.155872	0.289273	0.391578	0.171149
47.4	0.17914	0.365559	0.262473	0.368027	0.55389			47.4	0.29475	0.13808	0.338612	0.515111	0.173313
47.9	0.210909	0.317706	0.321676	0.328801	0.627189			47.9	0.272507	0.12246	0.316492	0.405023	0.175408
48.3	0.313419	0.42855	0.301224	0.270367	0.417313			48.3	0.29454	0.142424	0.324945	0.510764	0.203899
48.8	0.281734	0.530387	0.334106	0.270275	0.340553			48.8	0.362297	0.181487	0.318949	0.701641	0.211049
49.3	0.309038	0.420589	0.388019	0.234867	0.344702			49.3	0.322863	0.208548	0.341038	0.493241	0.212817
49.8	0.34843	0.2759	0.336999	0.198404	0.512049			49.8	0.28319	0.163795	0.376529	0.419569	0.218999
50.3	0.314285	0.424339	0.340848	0.290376	0.575697			50.3	0.257129	0.199503	0.32009	0.452814	0.191689
50.8	0.271678	0.306241	0.416134	0.317762	0.329402			50.8	0.198602	0.169154	0.390579	0.465922	0.174801
51.3	0.23285	0.280364	0.438458	0.297213	0.302575			51.3	0.142252	0.124406	0.495283	0.406895	0.172939
51.8	0.306566	0.436531	0.488194	0.385905	0.407251			51.8	0.26658	0.150074	0.402212	0.52099	0.189311
52.2	0.230654	0.374829	0.316454	0.444847	0.423637			52.2	0.287541	0.241839	0.461612	0.402523	0.18487
52.7	0.303335	0.43132	0.375811	0.42818	0.454862			52.7	0.197905	0.145211	0.477572	0.340344	0.171218
53.2	0.278458	0.470623	0.450054	0.379761	0.406518			53.2	0.309544	0.131254	0.361417	0.363658	0.179377
53.7	0.16008	0.328023	0.430497	0.455399	0.284345			53.7	0.330753	0.130891	0.317094	0.357894	0.174642
54.2	0.242313	0.271641	0.434581	0.292196	0.344652			54.2	0.217327	0.159734	0.33857	0.395795	0.158559
54.7	0.26351	0.319139	0.379612	0.291826	0.358765			54.7	0.241979	0.156465	0.305925	0.34601	0.161523
55.2	0.274463	0.38602	0.400919	0.378222	0.341061			55.2	0.254045	0.138236	0.305853	0.352748	0.167286
55.7	0.240355	0.314613	0.296636	0.294482	0.380441			55.7	0.260216	0.0991202	0.306214	0.45097	0.160266
56.2	0.27899	0.302341	0.346895	0.221321	0.527931			56.2	0.298176	0.176652	0.301256	0.504823	0.156548
56.6	0.280745	0.389809	0.36807	0.325711	0.438024			56.6	0.279879	0.20733	0.313471	0.404306	0.153731
57.1	0.252997	0.283885	0.528571	0.184875	0.311198			57.1	0.202989	0.195969	0.349022	0.382168	0.154692
57.6	0.28327	0.288528	0.439399	0.318466	0.317542			57.6	0.253359	0.193676	0.326879	0.435645	0.153341
58.1	0.202084	0.358113	0.284766	0.486877	0.435904			58.1	0.210941	0.217544	0.266463	0.380749	0.134829
58.6	0.153732	0.389891	0.343245	0.327651	0.457891			58.6	0.225329	0.187737	0.244958	0.366749	0.151145
59.1	0.0732831	0.411136	0.431077	0.308442	0.499183			59.1	0.313908	0.119713	0.304926	0.33335	0.161225
59.6	0.144226	0.330466	0.436176	0.171118	0.477277			59.6	0.31628	0.0987018	0.333933	0.432706	0.150836
60.1	0.190126	0.310232	0.385187	0.285912	0.326297			60.1	0.193464	0.0866235	0.303746	0.419353	0.146223
60.5	0.169782	0.351816	0.369029	0.269874	0.365723			60.5	0.156884	0.119933	0.317993	0.575989	0.143511
61	0.232213	0.509006	0.37842	0.205967	0.313264			61	0.1435	0.101791	0.309877	0.628127	0.145333
61.5	0.250868	0.548352	0.337488	0.247753	0.420963			61.5	0.1737	0.0872648	0.335952	0.649383	0.135659
62	0.278792	0.371092	0.42398	0.241506	0.373388			62	0.194019	0.0793756	0.377701	0.619796	0.123937
62.5	0.338635	0.331696	0.447321	0.202741	0.355499			62.5	0.234835	0.14468	0.33446	0.412946	0.114933
63	0.21331	0.61822	0.555447	0.137296	0.251676			63	0.213947	0.20841	0.354969	0.463556	0.114412
63.5	0.158173	0.527118	0.635121	0.0925499	0.323348			63.5	0.246226	0.115635	0.340453	0.44893	0.115968
64	0.165599	0.400433	0.391606	0.165472	0.357817			64	0.29485	0.12036	0.345584	0.387388	0.115043
64.5	0.166944	0.344861	0.421823	0.168737	0.360628			64.5	0.212187	0.130368	0.308716	0.372523	0.117191
64.9	0.217979	0.335748	0.433227	0.167203	0.299044			64.9	0.186385	0.0757715	0.317043	0.391721	0.118139
65.4	0.158996	0.487573	0.29872	0.197254	0.357951			65.4	0.176383	0.0921575	0.464755	0.42243	0.109633
65.9	0.274728	0.509629	0.351457	0.170161	0.451827			65.9	0.151912	0.103827	0.453451	0.516616	0.111051
66.4	0.288862	0.460431	0.362749	0.160648	0.676628			66.4	0.250759	0.0779463	0.418859	0.612554	0.104913
66.9	0.205966	0.397086	0.391854	0.194247	0.533567			66.9	0.254723	0.0710746	0.377252	0.552273	0.12067
67.4	0.147452	0.545385	0.453096	0.168074	0.33966			67.4	0.198143	0.0886795	0.38568	0.476014	0.108989
67.9	0.173261	0.627733	0.486733	0.146847	0.348827			67.9	0.151448	0.121188	0.361497	0.631548	0.125005
68.4	0.319935	0.466736	0.440974	0.135103	0.486527			68.4	0.209389	0.164531	0.350005	0.779372	0.138216
68.8	0.303923	0.440478	0.385583	0.0637287	0.714466			68.8	0.18826	0.0697157	0.366085	0.550284	0.150639
69.3	0.163987	0.455298	0.461377	0.0890419	0.573788			69.3	0.145003	0.109136	0.32455	0.582889	0.140525
69.8	0.206922	0.49181	0.500827	0.121575	0.323408			69.8	0.207833	0.0941143	0.316373	0.512264	0.141121
70.3	0.128218	0.481178	0.40545	0.177321	0.295171			70.3	0.219005	0.0571431	0.277269	0.450099	0.151765
70.8	0.112095	0.400313	0.415465	0.109274	0.402207			70.8	0.228914	0.0595128	0.318992	0.549856	0.148582
71.3	0.272206	0.364557	0.515926	0.104351	0.467939			71.3	0.205549	0.0608244	0.324971	0.449914	0.143158
71.8	0.335045	0.356253	0.440602	0.0784203	0.378063			71.8	0.185744	0.0630659	0.31057	0.369375	0.15283
72.3	0.20343	0.511655	0.451409	0.0795598	0.276185			72.3	0.170708	0.070493	0.289892	0.449543	0.148946
72.8	0.168613	0.650226	0.484037	0.097318	0.403896			72.8	0.177578	0.0574935	0.333536	0.594341	0.142519
73.2	0.234485	0.616106	0.379668	0.0917233	0.354332			73.2	0.177104	0.0694189	0.308855	0.496687	0.133592
73.7	0.148961	0.511265	0.405104	0.117086	0.286697			73.7	0.223712	0.106002	0.307724	0.496484	0.124797
74.2	0.133412	0.548358	0.482038	0.165719	0.276235			74.2	0.187306	0.0791995	0.297013	0.489603	0.119909
74.7	0.110134	0.61118	0.547359	0.105057	0.402312			74.7	0.226595	0.0676531	0.348355	0.567429	0.109216
75.2	0.206571	0.317331	0.460537	0.0969547	0.393731			75.2	0.207996	0.072374	0.330444	0.493772	0.105594
75.7	0.244009	0.611549	0.452055	0.105756	0.251984			75.7	0.130268	0.0552587	0.302554	0.538462	0.0974162
76.2	0.112964	0.779457	0.378275	0.12365	0.358512			76.2	0.108962	0.0610427	0.289966	0.516028	0.0947405
76.7	0.169772	0.711116	0.429918	0.133153	0.302598			76.7	0.134831	0.0466415	0.345668	0.558091	0.0948234
77.1	0.263402	0.708379	0.370771	0.140038	0.241444			77.1	0.190553	0.0427484	0.331195	0.507362	0.0896363
77.6	0.201442	0.73578	0.33373	0.123712	0.361851			77.6	0.2881	0.0490924	0.291005	0.451086	0.0858503
78.1	0.231634	0.505863	0.339347	0.106432	0.417809			78.1	0.252928	0.0415239	0.27355	0.572334	0.087297
78.6	0.194591	0.332798	0.380443	0.0833843	0.201116			78.6	0.183404	0.0327725	0.28424	0.644149	0.0790956
79.1	0.275056	0.522621	0.444454	0.0869035	0.179124			79.1	0.146453	0.0383049	0.290541	0.505291	0.0760971
79.6	0.28891	0.673907	0.322485	0.071012	0.222918			79.6	0.153681	0.0460138	0.322788	0.564835	0.0794834
80.1	0.240688	0.601127	0.309715	0.0957382	0.413517			80.1	0.170191	0.0534842	0.427588	0.640353	0.0779789
80.6	0.156679	0.749588	0.386165	0.0857368	0.332755			80.6	0.20376	0.040876	0.436444	0.568061	0.0766193
81.1	0.130441	0.588028	0.491123	0.109367	0.247363			81.1	0.190857	0.0230124	0.31578	0.629487	0.0666106
81.5	0.155601	0.422135	0.436667	0.109198	0.293251			81.5	0.175949	0.0320693	0.349492	0.586977	0.0668355
82	0.176501	0.452873	0.409479	0.0846657	0.289641			82	0.145125	0.0346025	0.338851	0.563161	0.0690436
82.5	0.167995	0.495816	0.452981	0.0719126	0.202916			82.5	0.163796	0.0418279	0.323643	0.517845	0.0714463
83	0.159761	0.608933	0.402225	0.0798706	0.244706			83	0.154055	0.057238	0.295812	0.427483	0.0717125
83.5	0.255494	0.637143	0.393563	0.105435	0.260862			83.5	0.197665	0.0470621	0.354797	0.605996	0.0706462
84	0.136286	0.550866	0.400634	0.0862828	0.36419			84	0.21652	0.0383842	0.309588	0.796729	0.0656932
84.5	0.153852	0.826598	0.515205	0.0847236	0.29515			84.5	0.200228	0.0381939	0.307305	0.584219	0.0664692
85	0.257062	1.06095	0.483058	0.108028	0.265929			85	0.174422	0.039632	0.308163	0.616146	0.0673596
85.4	0.176695	0.714383	0.384078	0.0903345	0.282848			85.4	0.132077	0.0283011	0.301431	0.619942	0.0659632
85.9	0.151661	0.488422	0.394548	0.104039	0.391599			85.9	0.129934	0.0296737	0.260511	0.504444	0.0666155
86.4	0.155867	0.495613	0.349762	0.0956257	0.48575			86.4	0.111152	0.0366439	0.297362	0.58562	0.0656036
86.9	0.165417	0.447317	0.437107	0.105945	0.483398			86.9	0.110797	0.0317908	0.277306	0.568074	0.0634745
87.4	0.183428	0.322479	0.430719	0.0786113	0.294578			87.4	0.130531	0.0320876	0.321311	0.550624	0.0587691
87.9	0.200857	0.515897	0.341373	0.121879	0.333961			87.9	0.162428	0.0285741	0.286684	0.616142	0.0545002
88.4	0.130179	0.438286	0.403859	0.100509	0.278313			88.4	0.227341	0.0173199	0.269335	0.582487	0.0577938
88.9	0.175914	0.52749	0.389055	0.10536	0.261126			88.9	0.181971	0.0280525	0.298654	0.574291	0.0580443
89.4	0.225371	0.541074	0.288488	0.102034	0.266883			89.4	0.174442	0.0298847	0.37289	0.586653	0.0551558
89.8	0.2491	0.492179	0.354982	0.0900183	0.30905			89.8	0.161822	0.0192303	0.358163	0.569388	0.0496281
90.3	0.158314	0.494285	0.376648	0.0877116	0.200395			90.3	0.199696	0.0201245	0.340095	0.731726	0.0507113
90.8	0.0979859	0.536676	0.311275	0.0751221	0.329383			90.8	0.171116	0.0223931	0.292046	0.660272	0.0536734
Fig6f OF periphery
frequency (Hz)	ctrl							frequency (Hz)	γ2f/f
0	0.349916	0.224833	0.584565	0.333088	0.785631			0	0.333481	0.31271	0.249598	0.297289	0.218225
0.5	1.09179	0.795849	1.20606	1.06532	2.63683			0.5	0.943415	0.949514	0.57047	0.82856	0.623259
1	7.05609	4.47278	4.24747	6.07748	9.14526			1	5.86625	5.85887	3.409	4.4865	3.57405
1.5	13.6162	9.16216	7.97643	12.1242	14.1636			1.5	13.3958	13.2502	6.30161	10.4981	7.77796
2	12.341	10.3951	9.46975	12.7664	14.7007			2	14.1654	16.3876	7.87088	15.2838	10.6862
2.4	11.0023	11.0311	8.5897	14.1753	12.0851			2.4	12.2888	20.7065	9.81788	13.8518	17.8071
2.9	9.26851	14.4336	8.55668	14.6782	12.1085			2.9	10.1902	23.4629	14.2738	10.5125	36.5139
3.4	9.14447	12.046	7.84547	13.0448	12.3533			3.4	8.42285	19.9285	14.9461	8.98085	32.0426
3.9	9.83081	10.671	7.15212	11.9355	9.95225			3.9	9.71798	14.4755	10.8215	7.42964	19.1256
4.4	9.60712	8.68009	6.67461	11.8326	8.07581			4.4	10.8642	13.278	8.40037	6.1067	16.7309
4.9	10.4096	6.94774	7.31866	10.7501	6.71127			4.9	10.5189	12.5654	8.27351	5.5813	16.0542
5.4	9.98194	7.58214	8.10513	10.3312	5.57927			5.4	8.47562	11.3254	7.94534	6.17954	12.6459
5.9	9.1101	7.28226	7.29913	9.89787	6.00716			5.9	6.99253	7.3838	6.16247	6.35156	7.71084
6.3	8.60235	5.73829	6.95806	8.99491	5.37234			6.3	6.23758	5.80648	7.23783	5.98947	5.26089
6.8	7.5866	5.3733	7.17809	9.07218	5.09004			6.8	5.90598	5.40479	6.81942	4.9117	4.48548
7.3	7.66688	6.55966	7.95405	10.5944	5.77836			7.3	5.89529	5.68258	7.7402	5.82843	3.1529
7.8	7.86009	7.95025	8.62485	7.79538	6.33812			7.8	6.38258	7.47346	8.38155	5.61602	2.45948
8.3	8.60735	6.30192	7.7611	7.14231	7.98139			8.3	7.1126	6.41608	7.83084	5.58249	2.77767
8.8	7.72383	3.91213	7.07686	5.34241	5.80566			8.8	5.95667	5.07326	6.76657	5.20778	2.99966
9.3	6.83562	2.53936	5.78569	3.51563	5.69115			9.3	6.98791	5.06008	5.36305	4.94103	2.81491
9.8	5.93626	1.90764	4.77896	3.2321	5.22149			9.8	6.41707	5.37519	4.11183	5.56929	2.68398
10.3	4.07847	1.62667	4.8974	2.38614	3.70837			10.3	7.0903	4.7161	3.19495	4.60666	2.46571
10.7	3.093	1.689	4.7542	1.61709	2.84982			10.7	6.0859	2.99287	2.77548	3.43831	1.99735
11.2	2.3353	1.37284	4.65236	1.68315	2.12176			11.2	4.68544	1.78078	2.13828	2.09534	1.7241
11.7	1.93945	1.20445	3.09282	1.6709	1.66962			11.7	3.4829	1.56032	1.82366	1.77264	1.47462
12.2	1.69115	1.13066	2.34676	1.71389	1.331			12.2	3.36966	1.18542	1.42648	1.46527	1.15501
12.7	1.57647	1.13591	1.84781	1.21139	1.09791			12.7	2.14289	1.07377	1.18014	1.06476	0.964758
13.2	1.61885	0.925552	1.68107	0.956116	1.13799			13.2	1.61588	1.02813	1.1154	1.0657	0.826007
13.7	1.40233	0.912868	1.67623	0.969081	1.15759			13.7	1.49823	0.93391	1.18413	1.18264	0.771799
14.2	1.23033	0.756418	1.51401	0.905584	0.842494			14.2	1.53659	0.946726	0.976992	1.20607	0.703261
14.6	1.10034	0.859407	1.40883	0.940976	0.968288			14.6	1.18205	0.923185	1.14928	0.97122	0.583958
15.1	0.971373	0.836212	1.50337	0.99306	0.843922			15.1	0.992313	0.812851	1.19737	0.771642	0.578467
15.6	0.920933	0.802667	1.30245	0.863621	0.782274			15.6	1.10235	0.805863	1.07366	0.798251	0.521138
16.1	0.93393	0.774023	1.18704	0.90013	0.730432			16.1	1.11846	0.849493	0.907866	0.750662	0.449403
16.6	1.11851	0.806768	1.08712	0.824406	0.795566			16.6	1.02267	0.850446	0.827957	0.755647	0.476174
17.1	1.15769	0.714857	1.20137	0.771778	0.797788			17.1	1.12363	0.619018	1.02368	0.671504	0.534624
17.6	1.02936	0.699946	1.27274	0.9326	1.19812			17.6	0.992999	0.663768	1.26043	0.533738	0.527734
18.1	1.20492	0.601624	1.2568	1.09806	1.08241			18.1	0.8679	0.752996	1.22041	0.564293	0.467011
18.6	1.3341	0.579754	1.12934	0.757721	1.21071			18.6	0.901213	0.742074	1.15083	0.602062	0.452877
19	1.58467	0.671776	1.19419	0.752633	1.13059			19	1.03428	0.670786	1.23565	0.799603	0.377362
19.5	1.61739	0.767467	1.15803	1.1811	1.12927			19.5	1.05185	0.699094	1.19876	0.862345	0.330858
20	1.43058	0.752466	1.19578	1.03585	0.952376			20	1.01901	0.536341	1.07485	0.745278	0.370551
20.5	1.51172	0.682279	1.25919	1.29272	1.10849			20.5	1.35156	0.541161	0.969946	0.704679	0.341057
21	1.35216	0.572224	1.05168	0.719654	1.23004			21	1.26289	0.42205	0.941268	0.648687	0.332223
21.5	1.18702	0.511514	1.07539	0.552057	0.991806			21.5	1.60906	0.360294	0.900851	0.684981	0.361958
22	0.853405	0.46028	1.29193	0.533794	0.73287			22	1.43729	0.335999	1.16995	0.699415	0.319685
22.5	0.656163	0.432962	1.13802	0.599832	0.660212			22.5	1.16633	0.365325	0.889854	0.546992	0.329016
22.9	0.588778	0.442008	0.887852	0.662321	0.700291			22.9	1.38379	0.311254	0.713159	0.593219	0.304878
23.4	0.536207	0.387902	0.848882	0.707465	0.605575			23.4	1.13674	0.240709	0.660309	0.540589	0.266607
23.9	0.544473	0.331717	0.707958	0.499448	0.570538			23.9	0.789602	0.280918	0.656333	0.56557	0.226
24.4	0.497868	0.391563	0.565102	0.686301	0.508866			24.4	0.506264	0.26334	0.704036	0.519279	0.224345
24.9	0.479259	0.369976	0.562491	0.612104	0.565414			24.9	0.435113	0.211265	0.540945	0.451392	0.256704
25.4	0.471837	0.378382	0.511696	0.595174	0.467257			25.4	0.456509	0.231258	0.473691	0.549081	0.267807
25.9	0.431065	0.35795	0.467968	0.640724	0.39391			25.9	0.367926	0.251856	0.497003	0.532056	0.197832
26.4	0.453743	0.326895	0.494617	0.517909	0.356666			26.4	0.41171	0.194823	0.430918	0.478357	0.194301
26.9	0.398348	0.328919	0.443227	0.406747	0.426267			26.9	0.457589	0.191812	0.41041	0.477734	0.183779
27.3	0.347998	0.238256	0.413686	0.353102	0.418259			27.3	0.346498	0.176844	0.374476	0.442488	0.195692
27.8	0.311641	0.218255	0.422859	0.314979	0.463126			27.8	0.348811	0.149344	0.295009	0.484635	0.18446
28.3	0.310406	0.241981	0.416189	0.356059	0.404516			28.3	0.311595	0.176009	0.27762	0.411761	0.169151
28.8	0.316299	0.235749	0.472291	0.361977	0.367862			28.8	0.302881	0.189247	0.27052	0.400936	0.148981
29.3	0.315244	0.278799	0.479515	0.449029	0.371574			29.3	0.280491	0.158478	0.270438	0.425854	0.136935
29.8	0.304533	0.31403	0.449672	0.452015	0.439623			29.8	0.255858	0.143972	0.286106	0.34435	0.150525
30.3	0.276838	0.226559	0.392193	0.295626	0.383176			30.3	0.229101	0.146724	0.323199	0.363565	0.145121
30.8	0.292589	0.266897	0.358377	0.22682	0.36449			30.8	0.213923	0.144937	0.290931	0.314232	0.149638
31.3	0.243549	0.265644	0.348628	0.236934	0.38308			31.3	0.226953	0.117937	0.278783	0.344181	0.148351
31.7	0.23213	0.258435	0.323078	0.303972	0.426579			31.7	0.22162	0.13022	0.267557	0.365673	0.159361
32.2	0.214455	0.213981	0.330223	0.314143	0.309433			32.2	0.228559	0.106065	0.23609	0.266514	0.143357
32.7	0.204962	0.247969	0.337743	0.30076	0.349018			32.7	0.199655	0.0950365	0.253129	0.271446	0.142862
33.2	0.221229	0.27045	0.394533	0.233068	0.345441			33.2	0.194832	0.098332	0.282573	0.317548	0.140244
33.7	0.226952	0.282082	0.434942	0.272189	0.355077			33.7	0.19228	0.108481	0.350567	0.325761	0.132899
34.2	0.223422	0.256646	0.357184	0.259001	0.359051			34.2	0.233384	0.129283	0.412948	0.325399	0.131034
34.7	0.228559	0.288671	0.292682	0.234436	0.323578			34.7	0.253389	0.13719	0.387143	0.28619	0.11979
35.2	0.201282	0.299561	0.311758	0.237376	0.332223			35.2	0.287424	0.126656	0.25194	0.27769	0.106826
35.6	0.220595	0.299437	0.325262	0.234817	0.349865			35.6	0.241766	0.118766	0.275977	0.272536	0.121391
36.1	0.232094	0.289157	0.294802	0.253889	0.329973			36.1	0.202702	0.131366	0.39658	0.326371	0.127676
36.6	0.224226	0.225521	0.368605	0.252413	0.279343			36.6	0.181879	0.110569	0.306489	0.323316	0.118309
37.1	0.224914	0.267276	0.374829	0.372388	0.269251			37.1	0.156012	0.102823	0.317789	0.322416	0.125872
37.6	0.207359	0.283258	0.314986	0.279537	0.247087			37.6	0.166179	0.104015	0.424413	0.282338	0.133447
38.1	0.212429	0.254205	0.28201	0.20794	0.337274			38.1	0.16439	0.0873919	0.345734	0.312922	0.154311
38.6	0.216232	0.300244	0.346796	0.255596	0.321316			38.6	0.154533	0.0938509	0.35123	0.350813	0.127361
39.1	0.200795	0.308837	0.377256	0.302966	0.328002			39.1	0.151197	0.0962264	0.34678	0.332088	0.122431
39.6	0.183359	0.272422	0.370778	0.300448	0.28177			39.6	0.169009	0.0928572	0.313816	0.311408	0.113557
40	0.204695	0.264725	0.326759	0.350289	0.368729			40	0.184692	0.100798	0.25521	0.340335	0.115358
40.5	0.186469	0.241958	0.300716	0.244935	0.368219			40.5	0.195228	0.0940726	0.239048	0.359736	0.123721
41	0.180373	0.25138	0.280199	0.254933	0.255924			41	0.181338	0.085124	0.235488	0.295592	0.124121
41.5	0.162751	0.25376	0.348133	0.272089	0.248106			41.5	0.165099	0.0948167	0.213339	0.28005	0.135056
42	0.15946	0.293814	0.327735	0.277929	0.285274			42	0.193675	0.101945	0.232705	0.29289	0.133866
42.5	0.17128	0.383617	0.268919	0.222242	0.328767			42.5	0.189256	0.0979109	0.262668	0.314294	0.12978
43	0.171251	0.355617	0.24851	0.182208	0.276245			43	0.145615	0.0908764	0.326632	0.300463	0.143457
43.5	0.182042	0.297139	0.241799	0.228058	0.293141			43.5	0.15183	0.0873636	0.306499	0.303954	0.145969
43.9	0.181565	0.336955	0.241604	0.260956	0.315385			43.9	0.155144	0.0934812	0.362342	0.272714	0.12764
44.4	0.166678	0.261905	0.285495	0.232379	0.341611			44.4	0.160678	0.0945138	0.356468	0.252817	0.102218
44.9	0.192606	0.273142	0.294108	0.21009	0.345982			44.9	0.151146	0.0993074	0.324262	0.243512	0.110161
45.4	0.198353	0.236393	0.248317	0.201506	0.320611			45.4	0.15284	0.0924552	0.333915	0.249946	0.120205
45.9	0.176549	0.28639	0.263869	0.191793	0.337732			45.9	0.168683	0.0874402	0.353463	0.244706	0.117424
46.4	0.161481	0.343825	0.249438	0.200207	0.32494			46.4	0.170642	0.0990698	0.300303	0.280376	0.118949
46.9	0.164215	0.343242	0.248202	0.200853	0.350916			46.9	0.168474	0.0970213	0.296245	0.37183	0.142163
47.4	0.166264	0.357186	0.270887	0.236807	0.402378			47.4	0.164481	0.10969	0.356753	0.460371	0.147286
47.9	0.170053	0.352108	0.284064	0.215969	0.430334			47.9	0.140642	0.122486	0.336595	0.381146	0.144485
48.3	0.166367	0.26845	0.278282	0.198942	0.378682			48.3	0.141826	0.12312	0.33459	0.331173	0.1263
48.8	0.160242	0.32392	0.249179	0.216356	0.308999			48.8	0.175952	0.117199	0.368184	0.349406	0.139371
49.3	0.192625	0.323395	0.269633	0.237121	0.322139			49.3	0.192123	0.119726	0.292556	0.370769	0.125683
49.8	0.21846	0.455392	0.293145	0.302949	0.315158			49.8	0.166822	0.118448	0.290777	0.334758	0.118399
50.3	0.18649	0.416167	0.251137	0.288817	0.365346			50.3	0.19038	0.12125	0.331958	0.306211	0.140082
50.8	0.154929	0.363156	0.262779	0.234699	0.405026			50.8	0.258658	0.114625	0.348397	0.358353	0.161853
51.3	0.159709	0.412639	0.328024	0.248885	0.390523			51.3	0.285773	0.103817	0.329851	0.347255	0.16729
51.8	0.174149	0.395348	0.323069	0.30153	0.350641			51.8	0.200256	0.0953917	0.332093	0.367524	0.156311
52.2	0.175766	0.408978	0.262663	0.288478	0.308138			52.2	0.189013	0.11075	0.448263	0.374926	0.150307
52.7	0.17424	0.37029	0.277912	0.246906	0.252043			52.7	0.188117	0.108659	0.439795	0.385441	0.145887
53.2	0.169125	0.314028	0.319347	0.236044	0.33428			53.2	0.170794	0.110611	0.412736	0.345151	0.137426
53.7	0.165727	0.395098	0.351291	0.232947	0.317835			53.7	0.183004	0.0975658	0.338897	0.358751	0.134064
54.2	0.165759	0.363498	0.282557	0.2365	0.349451			54.2	0.181126	0.0939093	0.295213	0.447345	0.147731
54.7	0.157395	0.29039	0.275979	0.228616	0.373564			54.7	0.145613	0.0961335	0.368203	0.416947	0.162302
55.2	0.15721	0.292624	0.250382	0.258535	0.348653			55.2	0.168956	0.102177	0.393593	0.390028	0.122388
55.7	0.162152	0.313154	0.278828	0.230998	0.382495			55.7	0.19333	0.114695	0.327283	0.383342	0.125177
56.2	0.140229	0.291807	0.299108	0.24979	0.378058			56.2	0.202247	0.0917917	0.357822	0.428178	0.157506
56.6	0.13478	0.289904	0.291948	0.237382	0.361862			56.6	0.162502	0.0874568	0.261183	0.396836	0.15459
57.1	0.162055	0.353838	0.284227	0.230484	0.309491			57.1	0.152905	0.0871905	0.279695	0.368445	0.155664
57.6	0.179016	0.343947	0.305997	0.210417	0.301388			57.6	0.155379	0.0906004	0.284422	0.354274	0.154513
58.1	0.152897	0.345639	0.287723	0.21965	0.355872			58.1	0.154549	0.0861995	0.283181	0.302274	0.132752
58.6	0.151346	0.367787	0.2544	0.226948	0.368407			58.6	0.148048	0.0947372	0.285659	0.328727	0.121788
59.1	0.155492	0.333658	0.336104	0.2273	0.296702			59.1	0.15519	0.0837002	0.351447	0.392046	0.116331
59.6	0.157897	0.345177	0.375182	0.268581	0.259048			59.6	0.161764	0.072522	0.374906	0.362104	0.110933
60.1	0.149435	0.475418	0.339206	0.242953	0.291931			60.1	0.133824	0.0730709	0.340193	0.384356	0.122668
60.5	0.143055	0.370812	0.288246	0.181291	0.232781			60.5	0.183627	0.0699192	0.385627	0.413424	0.117462
61	0.137945	0.335108	0.289597	0.165571	0.263055			61	0.170391	0.0677982	0.383963	0.432668	0.120432
61.5	0.134405	0.37616	0.316772	0.161238	0.289164			61.5	0.118945	0.0655711	0.36414	0.417075	0.11055
62	0.146909	0.400807	0.315458	0.197886	0.288035			62	0.141113	0.0645407	0.340007	0.346589	0.110603
62.5	0.143377	0.374216	0.309357	0.182115	0.297036			62.5	0.164762	0.070326	0.338432	0.311475	0.107775
63	0.153758	0.412292	0.296116	0.165386	0.308347			63	0.187373	0.0630201	0.376278	0.404804	0.109478
63.5	0.157671	0.448569	0.306284	0.165221	0.292793			63.5	0.148669	0.0561596	0.454056	0.39692	0.101827
64	0.159067	0.387817	0.308863	0.145423	0.236533			64	0.14786	0.0624931	0.404	0.376623	0.0918845
64.5	0.156312	0.35825	0.27037	0.143621	0.202189			64.5	0.155019	0.0721777	0.308003	0.337784	0.108722
64.9	0.147998	0.399919	0.320233	0.169605	0.244655			64.9	0.130157	0.0609003	0.358115	0.380951	0.127636
65.4	0.152053	0.380569	0.286478	0.141891	0.225163			65.4	0.151228	0.0564654	0.40266	0.36139	0.120786
65.9	0.146959	0.386638	0.26708	0.130328	0.260248			65.9	0.193859	0.0562936	0.387072	0.359059	0.112944
66.4	0.152178	0.377629	0.289544	0.129851	0.260985			66.4	0.175694	0.0546803	0.397493	0.362843	0.101239
66.9	0.152798	0.426929	0.29788	0.148973	0.238066			66.9	0.148784	0.054205	0.316337	0.393582	0.0912649
67.4	0.144863	0.459482	0.289659	0.143043	0.301767			67.4	0.166033	0.0558406	0.352053	0.412508	0.0927784
67.9	0.131584	0.468002	0.262576	0.192133	0.347837			67.9	0.146507	0.0574689	0.395954	0.410208	0.0952409
68.4	0.137755	0.417872	0.284149	0.17798	0.2839			68.4	0.126819	0.0565758	0.352668	0.408588	0.100132
68.8	0.136871	0.506066	0.257464	0.122645	0.188651			68.8	0.148496	0.0544133	0.280087	0.373594	0.110559
69.3	0.140527	0.477655	0.272672	0.128817	0.217495			69.3	0.147987	0.0559618	0.252962	0.380783	0.123242
69.8	0.13981	0.448625	0.318177	0.155325	0.239078			69.8	0.123498	0.053563	0.330168	0.406723	0.121424
70.3	0.133371	0.527979	0.2916	0.125944	0.260457			70.3	0.125576	0.0506453	0.347359	0.378144	0.110121
70.8	0.138597	0.411496	0.299067	0.124982	0.254232			70.8	0.129268	0.0420396	0.342319	0.492133	0.116371
71.3	0.145242	0.502389	0.322726	0.119111	0.324093			71.3	0.120335	0.0431875	0.30644	0.496666	0.133692
71.8	0.1491	0.530993	0.312052	0.10427	0.301852			71.8	0.14264	0.0439152	0.260304	0.419714	0.131227
72.3	0.149889	0.514834	0.345417	0.100536	0.352164			72.3	0.133364	0.0372108	0.284634	0.389824	0.130058
72.8	0.172718	0.402683	0.337879	0.108297	0.365836			72.8	0.118382	0.0333514	0.300032	0.445618	0.124273
73.2	0.168616	0.421487	0.351426	0.134099	0.265631			73.2	0.135523	0.0391962	0.308372	0.443626	0.115005
73.7	0.146558	0.506655	0.449808	0.108487	0.254384			73.7	0.137498	0.0399719	0.286407	0.405907	0.116147
74.2	0.156754	0.602196	0.383842	0.087586	0.316328			74.2	0.129048	0.0373908	0.316317	0.374829	0.109057
74.7	0.15503	0.542955	0.302738	0.096074	0.252505			74.7	0.150617	0.0354025	0.400154	0.369495	0.106426
75.2	0.169846	0.511955	0.274307	0.103681	0.197158			75.2	0.151617	0.032503	0.332361	0.385714	0.105801
75.7	0.168796	0.483782	0.296738	0.089702	0.246752			75.7	0.132387	0.0313945	0.321558	0.428775	0.101262
76.2	0.161169	0.415186	0.346773	0.080584	0.215397			76.2	0.14238	0.0298017	0.331249	0.485887	0.0873719
76.7	0.156369	0.471825	0.318472	0.081715	0.154934			76.7	0.147606	0.0289203	0.362143	0.538696	0.0822662
77.1	0.143324	0.497959	0.298879	0.094135	0.18615			77.1	0.135816	0.0358001	0.378479	0.532986	0.0822356
77.6	0.14362	0.507293	0.347057	0.091191	0.220986			77.6	0.115363	0.0389791	0.387859	0.444671	0.0841075
78.1	0.134934	0.480903	0.275012	0.089522	0.189781			78.1	0.116237	0.0333247	0.320397	0.417486	0.0845006
78.6	0.153918	0.426481	0.25214	0.077406	0.195949			78.6	0.108096	0.0368262	0.290812	0.412998	0.0718797
79.1	0.150593	0.43089	0.236153	0.073733	0.207294			79.1	0.126315	0.0368105	0.300214	0.399805	0.0634549
79.6	0.138689	0.495358	0.265582	0.063874	0.23734			79.6	0.132331	0.032504	0.291323	0.405093	0.060515
80.1	0.146739	0.535168	0.256345	0.109209	0.237626			80.1	0.168715	0.0327509	0.283891	0.386466	0.0593069
80.6	0.150557	0.509995	0.303795	0.120699	0.268292			80.6	0.157076	0.0298116	0.249318	0.36387	0.0624308
81.1	0.160511	0.554242	0.338418	0.110984	0.238487			81.1	0.136431	0.0311784	0.226267	0.375669	0.0669451
81.5	0.13704	0.586141	0.271575	0.084241	0.209329			81.5	0.0940306	0.0270778	0.22967	0.41098	0.0626735
82	0.143126	0.741572	0.328993	0.062438	0.222606			82	0.0980142	0.026706	0.230714	0.421862	0.0582907
82.5	0.145126	0.546433	0.338994	0.07788	0.242759			82.5	0.115412	0.0261032	0.22959	0.455923	0.0602824
83	0.146673	0.581757	0.286546	0.086682	0.286739			83	0.136819	0.0276941	0.301487	0.488407	0.0578191
83.5	0.149452	0.602038	0.260315	0.078702	0.235313			83.5	0.136802	0.0267362	0.324062	0.559481	0.0619555
84	0.127484	0.579018	0.253703	0.069392	0.162731			84	0.113892	0.0223593	0.269744	0.49129	0.0654866
84.5	0.134387	0.539922	0.225492	0.071194	0.160016			84.5	0.129679	0.0220107	0.295851	0.506375	0.0517036
85	0.151208	0.536999	0.236328	0.085301	0.165146			85	0.142117	0.0210178	0.303583	0.490973	0.047911
85.4	0.138794	0.543434	0.366249	0.10192	0.180017			85.4	0.137328	0.0242308	0.264169	0.447098	0.0573956
85.9	0.142994	0.568516	0.365005	0.127148	0.189027			85.9	0.115404	0.0278918	0.284917	0.452029	0.0599278
86.4	0.139952	0.613471	0.301682	0.103102	0.189856			86.4	0.101655	0.026063	0.291925	0.529499	0.0536518
86.9	0.133811	0.626711	0.243864	0.108493	0.200541			86.9	0.0987073	0.0227029	0.293456	0.587786	0.049482
87.4	0.135618	0.561109	0.248008	0.109121	0.159704			87.4	0.117252	0.021371	0.286836	0.488719	0.0482006
87.9	0.140086	0.535732	0.231177	0.094506	0.172719			87.9	0.109924	0.019368	0.291379	0.412434	0.0471924
88.4	0.144078	0.626636	0.252149	0.107418	0.198679			88.4	0.104483	0.0188117	0.294945	0.375211	0.0520274
88.9	0.137557	0.67467	0.271537	0.097204	0.17092			88.9	0.140713	0.0196402	0.253575	0.446617	0.0488102
89.4	0.126667	0.450912	0.274307	0.060894	0.170478			89.4	0.107014	0.0165487	0.265189	0.457051	0.0437145
89.8	0.11813	0.452172	0.245802	0.07042	0.160496			89.8	0.0929466	0.0180928	0.285495	0.404695	0.0461872
90.3	0.123686	0.521199	0.225687	0.079116	0.142086			90.3	0.124134	0.0208507	0.290939	0.4119	0.0459455
90.8	0.129945	0.491422	0.233437	0.072599	0.163302			90.8	0.0996786	0.018137	0.279305	0.4529	0.0440615
Fig6g OF Norm theta power
	ctrl							γ2f/f
center	5.39507	5.92575	6.69555	7.4807	5.16871		center	4.78788	5.76684	6.86561	7.25979	6.46302
periphery	5.13757	6.47436	7.12969	6.92905	5.5267		periphery	5.12988	6.26848	7.07712	6.8453	6.22275
Fig6h OF Norm Gamma power
	ctrl							γ2f/f
center	0.422231	0.389042	0.239431	0.210641	0.364152		center	0.474662	0.133284	0.241332	0.118484	0.322352
periphery	0.399544	0.302404	0.167864	0.185094	0.28688		periphery	0.378824	0.111586	0.156679	0.07292	0.319899
Fig6i Fear Tone
frequency (Hz)	ctrl							frequency (Hz)	γ2f/f
0	0.227874	0.222725	0.275561	0.228898	0.423919			0	0.194855	0.213122	0.237505	0.246658	0.24614
0.5	0.590315	0.688223	1.3268	0.669736	1.95305			0.5	0.400917	0.304846	0.398786	0.477414	0.698587
1	2.88591	2.67454	5.80318	3.36073	8.74287			1	2.31727	1.50429	1.68976	2.31835	3.67558
1.5	5.9375	4.63579	9.56419	6.34709	13.6218			1.5	4.74504	3.49541	3.3081	4.61973	6.3302
2	7.29854	5.63814	10.5881	6.94627	12.0279			2	5.39215	4.78604	4.41131	5.87663	7.18763
2.4	8.15654	9.15339	14.4181	8.81054	10.997			2.4	5.4364	7.36164	8.32603	7.45224	10.1357
2.9	13.9475	17.4424	21.6238	12.1208	11.9788			2.9	5.84451	19.1308	24.6147	19.9162	22.9691
3.4	27.7373	18.1684	26.4393	14.1995	12.5771			3.4	8.6618	55.55	55.9362	52.9727	38.2005
3.9	36.8103	12.3076	22.5608	17.9449	10.2981			3.9	25.4005	61.9707	50.8183	51.7349	34.108
4.4	28.9564	9.60924	15.7871	22.9209	9.48672			4.4	51.4902	30.5211	26.7994	22.1714	21.0783
4.9	16.8827	7.9726	11.4215	21.5634	9.43922			4.9	43.9225	13.9301	11.5107	10.1938	15.3173
5.4	10.4821	7.29679	8.98163	14.4714	8.49812			5.4	27.5501	8.03106	6.59795	6.77825	12.6715
5.9	8.00364	6.31881	7.15329	10.2939	8.03852			5.9	18.8129	5.56096	5.16015	5.53156	9.40138
6.3	7.14162	5.05057	6.20753	7.93639	7.3628			6.3	11.4102	4.28328	4.8527	5.24481	7.15226
6.8	6.91353	4.02498	5.52862	6.70582	6.4266			6.8	7.73999	3.97329	4.93312	5.0174	5.46501
7.3	6.58657	3.35599	4.89945	6.39553	5.7292			7.3	5.90496	3.76288	4.64417	4.449	4.31811
7.8	6.04675	2.99382	4.77034	5.86756	4.84546			7.8	4.74376	3.65754	4.31833	3.4654	3.46384
8.3	5.74586	2.68583	4.66745	5.30259	4.47327			8.3	3.92572	3.30551	3.7827	2.75181	2.98421
8.8	4.96017	2.22692	4.21735	4.50594	3.679			8.8	3.78788	3.37177	3.36478	2.42766	2.56541
9.3	3.78142	1.91783	3.53495	3.47912	2.80921			9.3	3.62376	3.13068	2.88713	2.08044	2.29263
9.8	2.46238	1.61977	2.83741	2.64723	2.4439			9.8	3.00085	2.86924	2.38466	1.96091	2.02296
10.3	1.75667	1.43743	2.28711	2.11468	2.21172			10.3	2.63715	2.67797	2.07553	1.8401	1.88734
10.7	1.37707	1.29855	2.06921	1.6996	1.8414			10.7	2.30864	2.37509	1.71697	1.65616	1.85283
11.2	1.16726	1.24112	1.76598	1.49128	1.60406			11.2	1.9533	1.94863	1.35347	1.33284	1.64319
11.7	1.11415	1.24855	1.55323	1.41467	1.38813			11.7	1.52713	1.33326	1.10124	1.04304	1.42808
12.2	1.13544	1.14705	1.42641	1.30718	1.30096			12.2	1.35095	0.9306	0.930607	0.833692	1.19406
12.7	1.03443	1.10596	1.31974	1.19155	1.19334			12.7	1.27709	0.790159	0.875844	0.733822	0.978725
13.2	0.810169	0.892527	1.11184	1.11277	1.01805			13.2	1.20988	0.712166	0.863786	0.657206	0.860536
13.7	0.713718	0.667072	0.963328	0.99567	0.903172			13.7	1.10794	0.639778	0.87524	0.540998	0.749676
14.2	0.636621	0.586206	0.856853	0.892592	0.792056			14.2	0.97601	0.574059	0.81408	0.484299	0.636884
14.6	0.614185	0.571162	0.874326	0.808895	0.702521			14.6	0.810798	0.548734	0.781451	0.458834	0.604205
15.1	0.564963	0.556441	0.89271	0.769911	0.650602			15.1	0.663693	0.519375	0.755816	0.453921	0.539413
15.6	0.521506	0.553872	0.861814	0.723056	0.603129			15.6	0.576369	0.521454	0.707149	0.447022	0.486667
16.1	0.509825	0.536056	0.854062	0.698917	0.553965			16.1	0.542529	0.469151	0.640094	0.430016	0.456821
16.6	0.477556	0.512102	0.846399	0.705691	0.551039			16.6	0.496912	0.476737	0.62663	0.453727	0.441397
17.1	0.470957	0.470478	0.755305	0.699862	0.52567			17.1	0.47673	0.448553	0.578959	0.499637	0.426476
17.6	0.472906	0.441444	0.763561	0.684163	0.547431			17.6	0.475223	0.413467	0.5482	0.471508	0.408322
18.1	0.454313	0.418539	0.78474	0.650496	0.563191			18.1	0.476787	0.395462	0.470052	0.422466	0.394947
18.6	0.447264	0.394197	0.725703	0.613919	0.507542			18.6	0.47568	0.350122	0.397695	0.391815	0.380405
19	0.411705	0.380505	0.647612	0.56906	0.509354			19	0.459716	0.318696	0.38521	0.338005	0.369251
19.5	0.383732	0.361369	0.595609	0.538635	0.524987			19.5	0.442953	0.284329	0.352154	0.313131	0.330106
20	0.367864	0.345097	0.55641	0.482945	0.454735			20	0.409463	0.262745	0.341913	0.28696	0.297856
20.5	0.344182	0.310323	0.53365	0.437496	0.411798			20.5	0.395613	0.22873	0.332154	0.260154	0.305033
21	0.312394	0.288557	0.510817	0.416928	0.377375			21	0.36601	0.222444	0.323965	0.232387	0.294403
21.5	0.284454	0.273898	0.478094	0.395952	0.370104			21.5	0.316164	0.199052	0.281186	0.229267	0.282785
22	0.27401	0.261378	0.448392	0.385578	0.354338			22	0.295342	0.181473	0.255517	0.219537	0.261284
22.5	0.245687	0.266389	0.40916	0.384225	0.329655			22.5	0.253104	0.16386	0.235789	0.224612	0.2303
22.9	0.224209	0.259477	0.382464	0.371903	0.315125			22.9	0.225265	0.15284	0.219559	0.208015	0.220814
23.4	0.218719	0.277237	0.374662	0.348619	0.305675			23.4	0.203293	0.132308	0.213357	0.18793	0.216382
23.9	0.222903	0.265945	0.36404	0.347136	0.28257			23.9	0.178813	0.120953	0.204497	0.185842	0.21451
24.4	0.223312	0.262586	0.33993	0.340486	0.269042			24.4	0.169906	0.119474	0.19315	0.185131	0.213
24.9	0.220453	0.270962	0.311955	0.340479	0.267989			24.9	0.150629	0.110031	0.194349	0.17584	0.205758
25.4	0.212684	0.284507	0.314222	0.325517	0.25201			25.4	0.136985	0.099454	0.181949	0.169781	0.201039
25.9	0.204598	0.271762	0.297773	0.308603	0.243967			25.9	0.131368	0.093004	0.186899	0.160553	0.193467
26.4	0.185798	0.218511	0.26964	0.300241	0.230535			26.4	0.127443	0.091002	0.176559	0.153466	0.172897
26.9	0.170229	0.186059	0.26271	0.29759	0.229987			26.9	0.129342	0.091634	0.161009	0.150403	0.151489
27.3	0.145627	0.181404	0.250046	0.285603	0.211217			27.3	0.124179	0.0836	0.145364	0.138038	0.151579
27.8	0.146148	0.179092	0.252905	0.266114	0.215231			27.8	0.113048	0.075661	0.133785	0.127141	0.144001
28.3	0.137819	0.182645	0.245275	0.249589	0.195821			28.3	0.102668	0.072932	0.12579	0.125732	0.139679
28.8	0.130027	0.180644	0.228537	0.257594	0.185325			28.8	0.099935	0.068769	0.120401	0.123662	0.147184
29.3	0.130237	0.175932	0.222745	0.25373	0.185321			29.3	0.094762	0.072246	0.119403	0.122763	0.146032
29.8	0.128969	0.181765	0.218248	0.244176	0.195829			29.8	0.086736	0.069338	0.124488	0.119688	0.136647
30.3	0.123577	0.176506	0.212583	0.239044	0.185798			30.3	0.080296	0.066742	0.125292	0.119354	0.137145
30.8	0.117783	0.179603	0.213895	0.236732	0.182909			30.8	0.079651	0.063412	0.118368	0.111454	0.134834
31.3	0.115943	0.175772	0.216512	0.234251	0.170301			31.3	0.080196	0.061321	0.113814	0.110053	0.130136
31.7	0.113855	0.176056	0.200795	0.242008	0.168315			31.7	0.073494	0.05997	0.113496	0.112123	0.122632
32.2	0.111018	0.178584	0.199448	0.224996	0.168045			32.2	0.074211	0.058559	0.113669	0.103849	0.124899
32.7	0.116545	0.177104	0.193123	0.218748	0.163907			32.7	0.07042	0.057444	0.118751	0.101274	0.12434
33.2	0.108178	0.176121	0.180023	0.217665	0.165556			33.2	0.069444	0.056364	0.11247	0.104933	0.128308
33.7	0.105728	0.176459	0.176864	0.216148	0.158148			33.7	0.069454	0.056496	0.110532	0.10368	0.124392
34.2	0.104711	0.169033	0.187023	0.217079	0.148851			34.2	0.067932	0.05251	0.114223	0.095252	0.114277
34.7	0.102435	0.173365	0.183968	0.200519	0.145082			34.7	0.065793	0.048241	0.113717	0.093003	0.109629
35.2	0.102322	0.183613	0.18242	0.196029	0.152041			35.2	0.062615	0.051759	0.108541	0.093328	0.111039
35.6	0.106144	0.186612	0.182777	0.202486	0.147886			35.6	0.060432	0.052894	0.10746	0.091071	0.110159
36.1	0.113269	0.18356	0.179004	0.204115	0.146429			36.1	0.062274	0.053552	0.112783	0.089534	0.10892
36.6	0.117067	0.18581	0.177663	0.199206	0.149118			36.6	0.06216	0.051602	0.110966	0.088625	0.115103
37.1	0.111167	0.187038	0.177729	0.201984	0.153372			37.1	0.064456	0.052819	0.109011	0.088785	0.109382
37.6	0.105414	0.183194	0.174332	0.208974	0.153346			37.6	0.064036	0.052051	0.117161	0.088163	0.105745
38.1	0.102922	0.19289	0.163044	0.19345	0.148184			38.1	0.062761	0.04946	0.116098	0.083865	0.107203
38.6	0.103205	0.211214	0.156268	0.190062	0.13953			38.6	0.060403	0.04816	0.116553	0.081869	0.110569
39.1	0.097454	0.207913	0.152605	0.190248	0.136975			39.1	0.059858	0.049399	0.127311	0.08568	0.10722
39.6	0.097246	0.197517	0.159454	0.186855	0.143526			39.6	0.061356	0.048879	0.125277	0.092153	0.102926
40	0.092895	0.186302	0.15918	0.183394	0.134928			40	0.060359	0.049432	0.123254	0.090458	0.108056
40.5	0.089019	0.188501	0.157427	0.179149	0.136293			40.5	0.061196	0.050701	0.132624	0.089393	0.10102
41	0.089054	0.199384	0.160253	0.17708	0.143898			41	0.057587	0.05029	0.138611	0.090572	0.097916
41.5	0.088259	0.19981	0.150429	0.184136	0.143341			41.5	0.053597	0.048482	0.13831	0.087994	0.095272
42	0.089627	0.20283	0.151288	0.176014	0.140475			42	0.052131	0.049845	0.135407	0.087053	0.096317
42.5	0.08956	0.199428	0.146023	0.171638	0.134241			42.5	0.051583	0.04874	0.140232	0.088441	0.103452
43	0.097039	0.204047	0.156756	0.176327	0.134107			43	0.052762	0.050294	0.145033	0.088521	0.107015
43.5	0.096698	0.213128	0.152716	0.177273	0.13221			43.5	0.053406	0.050822	0.143512	0.087846	0.104432
43.9	0.09005	0.216478	0.150608	0.17089	0.139983			43.9	0.053519	0.050312	0.143089	0.084119	0.103504
44.4	0.083305	0.22429	0.1474	0.172346	0.141837			44.4	0.053108	0.050613	0.150375	0.089496	0.098686
44.9	0.08834	0.220161	0.154864	0.171473	0.145416			44.9	0.05223	0.05426	0.158761	0.094298	0.098199
45.4	0.087959	0.21459	0.157288	0.172615	0.1439			45.4	0.053637	0.057683	0.168035	0.095624	0.107539
45.9	0.088497	0.222316	0.15093	0.17956	0.14086			45.9	0.056334	0.056112	0.177865	0.092089	0.107748
46.4	0.092575	0.236787	0.1444	0.177674	0.150004			46.4	0.056071	0.058168	0.184368	0.087802	0.099745
46.9	0.09753	0.230987	0.138693	0.178116	0.145271			46.9	0.054854	0.065294	0.187331	0.086896	0.108019
47.4	0.095055	0.228342	0.148846	0.172916	0.14712			47.4	0.05523	0.067713	0.18233	0.093885	0.110004
47.9	0.102227	0.228405	0.152097	0.17493	0.148606			47.9	0.053731	0.06861	0.205298	0.102	0.103013
48.3	0.096339	0.229158	0.150926	0.178025	0.140011			48.3	0.054298	0.069956	0.212438	0.106896	0.101858
48.8	0.092444	0.236666	0.152561	0.189434	0.141904			48.8	0.055415	0.07532	0.215586	0.099277	0.104135
49.3	0.12026	0.246275	0.193993	0.250264	0.142007			49.3	0.08105	0.14178	0.792474	0.101445	0.108098
49.8	0.436677	0.299093	0.88676	1.26921	0.152637			49.8	0.455478	0.928776	9.6636	0.143947	0.112183
50.3	0.326966	0.273968	0.679246	1.06088	0.148696			50.3	0.369628	0.716285	7.68312	0.134182	0.112548
50.8	0.093624	0.224481	0.155226	0.206536	0.136066			50.8	0.068702	0.099886	0.415795	0.102016	0.108414
51.3	0.090683	0.227732	0.139636	0.189682	0.14112			51.3	0.061215	0.089887	0.25622	0.10546	0.110898
51.8	0.093702	0.199115	0.13982	0.194409	0.150594			51.8	0.065057	0.089928	0.2595	0.105909	0.113671
52.2	0.09038	0.192802	0.14151	0.196541	0.144714			52.2	0.062239	0.090915	0.262868	0.1107	0.10984
52.7	0.085336	0.187612	0.139714	0.206146	0.13926			52.7	0.063508	0.098172	0.255374	0.112623	0.106486
53.2	0.086612	0.178075	0.137288	0.197704	0.137885			53.2	0.062678	0.100571	0.266925	0.11553	0.104942
53.7	0.084525	0.171143	0.141656	0.184972	0.13743			53.7	0.067102	0.102611	0.263744	0.115931	0.105594
54.2	0.087598	0.163995	0.14877	0.165555	0.131454			54.2	0.068183	0.109803	0.262111	0.107509	0.111852
54.7	0.086429	0.161098	0.141278	0.157331	0.13507			54.7	0.066346	0.104615	0.246006	0.096693	0.105612
55.2	0.08605	0.151538	0.130582	0.154443	0.142184			55.2	0.065364	0.103392	0.230465	0.094714	0.102448
55.7	0.08702	0.151448	0.135312	0.154585	0.140015			55.7	0.064528	0.111388	0.222784	0.094939	0.098099
56.2	0.085811	0.140445	0.139292	0.146322	0.131814			56.2	0.06297	0.111847	0.226255	0.099159	0.095376
56.6	0.080788	0.138932	0.140534	0.139421	0.122825			56.6	0.062168	0.107198	0.230602	0.101224	0.097781
57.1	0.083664	0.139336	0.135791	0.141548	0.120401			57.1	0.062844	0.11146	0.231315	0.100631	0.091911
57.6	0.083924	0.13397	0.132638	0.145881	0.125654			57.6	0.065104	0.114807	0.232895	0.098316	0.09893
58.1	0.078053	0.127641	0.135947	0.140095	0.123714			58.1	0.065618	0.11472	0.21421	0.094463	0.100854
58.6	0.081494	0.128379	0.140937	0.1387	0.119111			58.6	0.062203	0.113213	0.209247	0.094249	0.090895
59.1	0.086388	0.131023	0.135552	0.130842	0.119856			59.1	0.06138	0.109083	0.210913	0.093572	0.093878
59.6	0.085187	0.130141	0.135752	0.125638	0.125665			59.6	0.064836	0.106943	0.19871	0.094989	0.097745
60.1	0.084113	0.134979	0.141524	0.129337	0.122456			60.1	0.063322	0.105795	0.191193	0.094765	0.093902
60.5	0.087656	0.13508	0.135171	0.128038	0.119089			60.5	0.061703	0.10448	0.184543	0.094911	0.084352
61	0.087592	0.137361	0.138047	0.125648	0.122371			61	0.059574	0.104805	0.188008	0.095	0.087516
61.5	0.085721	0.135833	0.143646	0.120281	0.118193			61.5	0.054932	0.105957	0.175033	0.092335	0.085805
62	0.082938	0.135034	0.138771	0.115781	0.126186			62	0.056565	0.099466	0.159747	0.088867	0.0824
62.5	0.086575	0.131913	0.131879	0.109295	0.131716			62.5	0.05782	0.088141	0.158399	0.085843	0.081336
63	0.09116	0.139475	0.134674	0.113415	0.120314			63	0.058499	0.090278	0.163599	0.085445	0.082479
63.5	0.090019	0.145882	0.137482	0.111221	0.120591			63.5	0.055391	0.087903	0.155354	0.081389	0.081641
64	0.088565	0.14535	0.142842	0.109914	0.117335			64	0.054737	0.086157	0.145152	0.083021	0.084293
64.5	0.09379	0.140865	0.138464	0.112971	0.122975			64.5	0.055307	0.088209	0.153202	0.085107	0.083187
64.9	0.092175	0.138149	0.130463	0.108372	0.120583			64.9	0.054668	0.083222	0.151177	0.084796	0.085124
65.4	0.082871	0.147597	0.122732	0.11181	0.121439			65.4	0.051402	0.077902	0.139663	0.087876	0.080423
65.9	0.089113	0.140007	0.116965	0.10828	0.124377			65.9	0.049719	0.076997	0.137607	0.090681	0.07848
66.4	0.091665	0.128414	0.117198	0.107448	0.128741			66.4	0.04977	0.076337	0.126961	0.091035	0.080648
66.9	0.089656	0.133879	0.118516	0.105938	0.135647			66.9	0.051623	0.074593	0.119277	0.092028	0.080988
67.4	0.087305	0.150365	0.114093	0.098585	0.142177			67.4	0.05345	0.070813	0.116997	0.087145	0.075549
67.9	0.085457	0.150962	0.117567	0.095864	0.14588			67.9	0.052785	0.067901	0.113574	0.081741	0.078263
68.4	0.080111	0.151281	0.114916	0.097948	0.157612			68.4	0.04845	0.067429	0.111062	0.077655	0.077483
68.8	0.078157	0.1549	0.10765	0.096881	0.161589			68.8	0.046485	0.064895	0.100303	0.078182	0.079924
69.3	0.073151	0.153748	0.111611	0.088731	0.168841			69.3	0.045914	0.061153	0.093712	0.079447	0.085087
69.8	0.073681	0.149483	0.113126	0.091627	0.181884			69.8	0.046412	0.060812	0.094906	0.076719	0.092167
70.3	0.079628	0.164205	0.106893	0.09149	0.210905			70.3	0.045234	0.059138	0.090721	0.07577	0.102396
70.8	0.077633	0.172942	0.105867	0.090146	0.214255			70.8	0.045509	0.054548	0.083872	0.076999	0.108676
71.3	0.075668	0.182951	0.107855	0.096372	0.220098			71.3	0.04915	0.056168	0.081504	0.079744	0.110397
71.8	0.075328	0.197013	0.116628	0.092617	0.230317			71.8	0.049346	0.052685	0.082985	0.074423	0.110023
72.3	0.077228	0.207433	0.120468	0.092295	0.2692			72.3	0.049693	0.050711	0.07957	0.077661	0.109072
72.8	0.079604	0.209226	0.119544	0.095289	0.279552			72.8	0.049213	0.052204	0.078888	0.079199	0.107905
73.2	0.078713	0.21853	0.118676	0.090984	0.284375			73.2	0.050924	0.049602	0.081483	0.077902	0.112231
73.7	0.078711	0.21236	0.113371	0.090518	0.298976			73.7	0.049801	0.050346	0.081201	0.082637	0.105935
74.2	0.078856	0.209289	0.114034	0.097075	0.26242			74.2	0.050509	0.056313	0.077479	0.082626	0.098986
74.7	0.08395	0.207784	0.107292	0.106353	0.263241			74.7	0.052148	0.055373	0.07696	0.082307	0.096184
75.2	0.085357	0.215591	0.108926	0.109433	0.251513			75.2	0.055252	0.05606	0.076388	0.084489	0.089044
75.7	0.082359	0.210385	0.109249	0.109926	0.245847			75.7	0.055683	0.053491	0.075724	0.092791	0.078236
76.2	0.077923	0.195535	0.111816	0.112856	0.23065			76.2	0.059161	0.054879	0.077865	0.093447	0.074103
76.7	0.078145	0.178893	0.105141	0.118859	0.203819			76.7	0.06154	0.053547	0.074867	0.105195	0.071332
77.1	0.078454	0.171803	0.110691	0.118285	0.186219			77.1	0.065867	0.05523	0.073335	0.113875	0.07032
77.6	0.075594	0.167794	0.110051	0.123574	0.167368			77.6	0.072138	0.052172	0.07187	0.10566	0.06993
78.1	0.076046	0.161687	0.109094	0.124402	0.148946			78.1	0.08053	0.051362	0.074388	0.101565	0.068866
78.6	0.078144	0.156381	0.098286	0.120797	0.13575			78.6	0.082188	0.045107	0.075514	0.104446	0.058607
79.1	0.074157	0.154335	0.093081	0.118316	0.127118			79.1	0.083203	0.041178	0.072098	0.105295	0.054987
79.6	0.075108	0.151198	0.094885	0.111887	0.119236			79.6	0.083918	0.039521	0.064618	0.099313	0.054751
80.1	0.070734	0.144967	0.089003	0.098822	0.111591			80.1	0.07528	0.036978	0.060172	0.088676	0.055824
80.6	0.06888	0.140172	0.091047	0.091637	0.102201			80.6	0.066957	0.037152	0.06255	0.081482	0.051922
81.1	0.07027	0.145333	0.094999	0.088408	0.103667			81.1	0.061679	0.037378	0.063042	0.075413	0.05012
81.5	0.068456	0.151056	0.094282	0.083395	0.096377			81.5	0.056926	0.035501	0.061049	0.067174	0.050716
82	0.068287	0.144438	0.092677	0.078254	0.09165			82	0.05005	0.033636	0.055876	0.066055	0.049314
82.5	0.063773	0.146207	0.088712	0.070603	0.08781			82.5	0.044426	0.033312	0.051812	0.066221	0.049326
83	0.067743	0.144528	0.083776	0.070664	0.083			83	0.041386	0.031777	0.054122	0.063716	0.049203
83.5	0.068212	0.147043	0.081918	0.070461	0.078206			83.5	0.03853	0.030037	0.054651	0.0631	0.045198
84	0.068852	0.148357	0.081352	0.070211	0.077015			84	0.037767	0.02861	0.052057	0.061709	0.045601
84.5	0.068377	0.151893	0.078663	0.069558	0.077249			84.5	0.036543	0.027308	0.049949	0.058678	0.047924
85	0.068984	0.154251	0.087114	0.066949	0.081416			85	0.036154	0.028962	0.051283	0.060198	0.04616
85.4	0.067721	0.154312	0.087826	0.06698	0.077565			85.4	0.033563	0.029525	0.051792	0.055668	0.041044
85.9	0.06849	0.157242	0.080298	0.067254	0.074353			85.9	0.03138	0.027817	0.051847	0.052613	0.042102
86.4	0.069235	0.155218	0.08027	0.069057	0.07919			86.4	0.031152	0.027011	0.052617	0.055159	0.0431
86.9	0.068065	0.153592	0.079562	0.067912	0.079523			86.9	0.03033	0.025255	0.049663	0.058002	0.043277
87.4	0.068045	0.162666	0.079765	0.065319	0.076177			87.4	0.029393	0.025569	0.047637	0.054825	0.041638
87.9	0.066912	0.161977	0.076238	0.061419	0.072942			87.9	0.02856	0.026415	0.049517	0.052663	0.037917
88.4	0.0647	0.162213	0.079643	0.062353	0.073105			88.4	0.029284	0.025746	0.050112	0.054207	0.038825
88.9	0.064117	0.164878	0.079434	0.064675	0.076131			88.9	0.027571	0.024561	0.048343	0.055298	0.041123
89.4	0.061911	0.166202	0.077112	0.067729	0.074367			89.4	0.027238	0.024633	0.046585	0.051116	0.039772
89.8	0.059924	0.165887	0.082902	0.066877	0.069329			89.8	0.02913	0.023497	0.04667	0.051225	0.039986
90.3	0.061696	0.162911	0.082213	0.063236	0.066534			90.3	0.029122	0.023087	0.051373	0.050565	0.041736
90.8	0.061019	0.163826	0.079944	0.066813	0.070255			90.8	0.02789	0.022471	0.050287	0.047349	0.040032
Fig6j Fear ITI
frequency (Hz)	ctrl							frequency (Hz)	γ2f/f
0	0.41	0.734687	0.492799	0.538981	0.687542			0	0.40963	0.404399	0.513159	1.08025	0.413148
0.5	0.699652	0.920528	0.778625	0.962342	2.11993			0.5	0.621924	0.508302	0.433556	0.620727	0.89148
1	2.45697	2.41072	3.34933	4.29667	8.84232			1	2.14026	1.81358	1.27192	2.86784	3.77488
1.5	5.15533	3.82089	7.29751	8.49178	13.1623			1.5	3.98588	4.47279	2.66805	5.54775	8.46315
2	8.66136	4.80606	10.391	6.53658	12.0602			2	4.70014	7.80481	4.23224	4.90181	9.93839
2.4	12.3212	7.91779	14.132	9.52091	11.3696			2.4	6.28783	9.7567	8.59952	7.11708	11.243
2.9	18.696	18.9336	15.4294	13.6828	10.5068			2.9	7.47961	16.6242	33.8944	20.7879	26.2697
3.4	29.1476	18.3683	24.4992	19.9997	9.56878			3.4	8.53544	32.7141	66.6129	41.5129	54.5538
3.9	26.3871	11.0914	22.8479	16.2023	10.1988			3.9	24.5042	38.5756	42.1899	42.6122	36.6308
4.4	13.3878	8.28364	13.7724	12.956	9.27499			4.4	44.087	36.5495	21.7612	21.2705	16.5704
4.9	11.653	7.70789	10.5435	13.426	9.88865			4.9	44.7996	19.8642	8.9915	12.5627	11.0701
5.4	13.3032	7.5027	7.52679	14.8932	9.3558			5.4	30.552	11.3451	6.4259	9.24732	9.74777
5.9	10.8985	7.49183	6.07565	11.7236	6.96709			5.9	16.37	9.60262	5.26957	6.90028	7.58402
6.3	9.64724	6.32365	5.18675	10.6537	6.42555			6.3	10.4403	5.85512	5.47971	5.16805	6.56257
6.8	10.2857	4.49061	5.01938	9.37427	6.28751			6.8	7.83038	3.88319	4.84127	4.83654	4.47646
7.3	7.41114	3.15498	4.67133	6.5687	6.22761			7.3	5.57866	3.082	3.45349	4.32887	3.61773
7.8	6.04647	2.87896	4.92779	6.05282	4.94077			7.8	6.52966	3.29682	3.22525	3.18703	2.43951
8.3	6.2285	2.4373	5.01559	6.32217	3.68461			8.3	5.30642	4.0062	3.52428	2.54914	2.08549
8.8	4.99163	2.27905	4.22412	6.6238	2.82105			8.8	4.15066	3.84311	3.2489	2.64178	1.91293
9.3	3.11232	2.03477	2.87395	3.35406	2.28513			9.3	3.69986	3.17365	2.17357	2.44369	1.95373
9.8	2.12836	1.84812	2.02148	2.36501	2.0079			9.8	2.66118	2.77119	1.82152	2.26109	2.02865
10.3	1.68672	1.53153	2.21557	2.29703	1.54256			10.3	2.25725	2.25121	1.78818	2.13943	2.03227
10.7	1.48517	1.28751	2.0304	1.97297	1.65632			10.7	1.71106	2.12182	1.78668	1.43424	2.02876
11.2	1.50703	1.20165	1.40671	1.42994	1.47953			11.2	1.7391	1.84507	1.4006	1.01577	1.53808
11.7	1.17276	1.22251	1.31436	1.31611	1.23797			11.7	1.75832	1.37231	1.34276	0.809889	1.11122
12.2	0.967015	1.08295	1.40908	1.14618	1.07936			12.2	1.51088	1.19835	1.15704	0.689358	0.935929
12.7	1.09032	0.875744	1.20844	1.14005	1.0369			12.7	1.21169	1.20114	0.821025	0.717609	0.804962
13.2	0.969929	0.73175	1.04693	1.30446	0.972542			13.2	1.3441	0.979526	0.84119	0.69527	0.697413
13.7	0.758117	0.757461	0.886197	0.995516	0.937326			13.7	1.09842	0.827155	0.86821	0.545125	0.574759
14.2	0.494982	0.67122	0.795998	0.909083	0.899949			14.2	0.74844	0.669032	0.742599	0.429097	0.648405
14.6	0.439302	0.614962	0.755411	0.865337	0.781505			14.6	0.793703	0.610327	0.591788	0.439109	0.577371
15.1	0.487565	0.570254	0.845301	0.628092	0.583244			15.1	0.896279	0.694955	0.660188	0.401137	0.458818
15.6	0.48556	0.555712	0.845759	0.884225	0.541338			15.6	0.757702	0.773976	0.70392	0.411913	0.378465
16.1	0.603903	0.544659	0.73192	0.782804	0.519134			16.1	0.673403	0.651298	0.662254	0.38823	0.405148
16.6	0.538364	0.516823	0.740688	0.683658	0.656588			16.6	0.543352	0.600121	0.676767	0.344563	0.355311
17.1	0.561703	0.566047	0.852809	0.793909	0.512529			17.1	0.443591	0.471909	0.634112	0.388517	0.372953
17.6	0.585315	0.485288	0.693166	0.700562	0.621784			17.6	0.476585	0.420325	0.482192	0.439511	0.399409
18.1	0.569675	0.535786	0.763408	0.56403	0.645534			18.1	0.487587	0.377749	0.313346	0.423114	0.432983
18.6	0.452496	0.47758	0.662817	0.544766	0.539525			18.6	0.505852	0.331576	0.316733	0.408566	0.371735
19	0.375274	0.425092	0.698533	0.577713	0.531932			19	0.411999	0.335196	0.292258	0.355036	0.279939
19.5	0.317295	0.417085	0.635394	0.587116	0.477464			19.5	0.418436	0.309331	0.327434	0.263659	0.305994
20	0.331205	0.390295	0.415388	0.679526	0.424718			20	0.450732	0.300316	0.35812	0.228987	0.275687
20.5	0.356429	0.355494	0.407506	0.641385	0.40109			20.5	0.328116	0.355409	0.293814	0.246113	0.230847
21	0.287847	0.30141	0.444209	0.489884	0.438827			21	0.242301	0.285475	0.296978	0.264216	0.225748
21.5	0.276663	0.296002	0.499198	0.423456	0.411911			21.5	0.253621	0.225278	0.303943	0.275943	0.280117
22	0.349341	0.292403	0.468346	0.39011	0.404835			22	0.219934	0.178248	0.261525	0.317791	0.306915
22.5	0.314859	0.258775	0.439609	0.395162	0.371069			22.5	0.199532	0.190059	0.196034	0.230156	0.2181
22.9	0.274776	0.241621	0.39046	0.430442	0.316666			22.9	0.225825	0.170052	0.171511	0.155036	0.187169
23.4	0.214875	0.234666	0.364983	0.34452	0.284811			23.4	0.155154	0.135436	0.181786	0.175863	0.182936
23.9	0.24035	0.206259	0.391246	0.309864	0.254308			23.9	0.137476	0.138882	0.19001	0.244139	0.194762
24.4	0.27562	0.214194	0.357137	0.310336	0.288236			24.4	0.170311	0.123858	0.22523	0.212145	0.180157
24.9	0.296786	0.323923	0.282828	0.363608	0.282513			24.9	0.194784	0.117167	0.228498	0.154779	0.163672
25.4	0.254836	0.275546	0.239191	0.37557	0.246107			25.4	0.155622	0.118057	0.222114	0.180535	0.167156
25.9	0.210818	0.244987	0.289158	0.342284	0.228124			25.9	0.13738	0.105661	0.163337	0.177191	0.150379
26.4	0.235522	0.217051	0.265532	0.335428	0.237816			26.4	0.12798	0.0955	0.129573	0.144146	0.158042
26.9	0.218407	0.172677	0.218799	0.296968	0.217459			26.9	0.12539	0.086172	0.149778	0.129507	0.171047
27.3	0.168702	0.239552	0.171267	0.280131	0.200399			27.3	0.090118	0.079145	0.130229	0.119904	0.157423
27.8	0.146915	0.212427	0.187347	0.291227	0.229226			27.8	0.115447	0.089737	0.142195	0.129798	0.158591
28.3	0.160318	0.185538	0.187403	0.277571	0.210473			28.3	0.110616	0.084521	0.140602	0.127799	0.139919
28.8	0.139011	0.197056	0.214717	0.263807	0.206565			28.8	0.090971	0.083286	0.134351	0.151236	0.169188
29.3	0.119613	0.193765	0.2096	0.27524	0.206254			29.3	0.097169	0.070872	0.135649	0.137313	0.168493
29.8	0.116331	0.209989	0.202155	0.282462	0.22919			29.8	0.087372	0.071512	0.10626	0.127497	0.163422
30.3	0.121826	0.16193	0.215848	0.276778	0.207216			30.3	0.090132	0.05603	0.11197	0.130769	0.145226
30.8	0.135711	0.166895	0.222449	0.248321	0.188595			30.8	0.091891	0.058885	0.12525	0.120004	0.126055
31.3	0.1257	0.16402	0.188769	0.204607	0.165118			31.3	0.084991	0.062579	0.113504	0.104908	0.118513
31.7	0.131246	0.198024	0.172585	0.196094	0.179627			31.7	0.083548	0.050676	0.107639	0.109517	0.11263
32.2	0.136654	0.169136	0.201904	0.214065	0.150281			32.2	0.087588	0.06348	0.137318	0.105975	0.106774
32.7	0.139215	0.159073	0.190523	0.216298	0.157131			32.7	0.073551	0.061843	0.125928	0.102533	0.08093
33.2	0.126325	0.16704	0.204144	0.220468	0.170789			33.2	0.069382	0.060398	0.122599	0.122505	0.105072
33.7	0.113965	0.160729	0.187746	0.21496	0.170154			33.7	0.066668	0.062054	0.124158	0.093113	0.135355
34.2	0.11984	0.151016	0.163626	0.214506	0.172233			34.2	0.077072	0.058797	0.130024	0.086608	0.110233
34.7	0.146974	0.133278	0.141267	0.259052	0.152673			34.7	0.062724	0.051354	0.119453	0.088705	0.107852
35.2	0.151981	0.185125	0.150413	0.205751	0.148989			35.2	0.061943	0.051375	0.096238	0.093407	0.138438
35.6	0.151526	0.182999	0.191487	0.183125	0.150318			35.6	0.063408	0.049412	0.098181	0.092044	0.113726
36.1	0.145014	0.173106	0.184008	0.191324	0.178934			36.1	0.0675	0.047251	0.107316	0.093292	0.090267
36.6	0.127505	0.16254	0.160092	0.214417	0.161552			36.6	0.069966	0.056284	0.102826	0.091514	0.118999
37.1	0.132553	0.184736	0.163079	0.20189	0.136256			37.1	0.075119	0.053703	0.107047	0.090285	0.133751
37.6	0.136018	0.159218	0.167566	0.234701	0.145974			37.6	0.057589	0.052584	0.128418	0.087112	0.114972
38.1	0.12547	0.172401	0.168346	0.230558	0.154827			38.1	0.060004	0.050439	0.142115	0.090691	0.131915
38.6	0.124818	0.191706	0.155286	0.229958	0.17181			38.6	0.069219	0.04837	0.131657	0.080574	0.122073
39.1	0.107513	0.187287	0.185187	0.226015	0.189054			39.1	0.074261	0.053297	0.131268	0.091534	0.099386
39.6	0.108022	0.141095	0.147461	0.189962	0.166552			39.6	0.070241	0.061707	0.121091	0.099468	0.092161
40	0.126224	0.167631	0.127269	0.185837	0.123738			40	0.062245	0.065376	0.107916	0.103192	0.092435
40.5	0.115466	0.157801	0.124028	0.198256	0.125776			40.5	0.07124	0.061288	0.114883	0.113108	0.103961
41	0.104868	0.199753	0.105135	0.233887	0.142692			41	0.076359	0.052548	0.120544	0.0867	0.090773
41.5	0.09919	0.214085	0.123362	0.249674	0.146924			41.5	0.063117	0.065189	0.134431	0.088409	0.092328
42	0.103346	0.178523	0.144974	0.227178	0.140172			42	0.063678	0.060918	0.143946	0.113499	0.087563
42.5	0.11544	0.196553	0.162569	0.214475	0.114927			42.5	0.060384	0.051608	0.138945	0.091355	0.106202
43	0.103667	0.23004	0.156431	0.186188	0.132337			43	0.046964	0.050868	0.145576	0.09035	0.109828
43.5	0.113725	0.219841	0.12522	0.169242	0.155936			43.5	0.05104	0.056205	0.156212	0.088457	0.092757
43.9	0.117253	0.206165	0.125123	0.168693	0.142456			43.9	0.052966	0.050734	0.166187	0.08927	0.083485
44.4	0.110416	0.179952	0.148491	0.189374	0.174857			44.4	0.046886	0.048385	0.137372	0.091272	0.111534
44.9	0.100353	0.18325	0.111413	0.16893	0.18302			44.9	0.062114	0.061053	0.187178	0.090934	0.121152
45.4	0.098676	0.180168	0.126578	0.149761	0.177207			45.4	0.058198	0.069348	0.212433	0.093929	0.101498
45.9	0.092303	0.225181	0.15902	0.151819	0.152044			45.9	0.063072	0.078382	0.202405	0.105909	0.098423
46.4	0.088204	0.268733	0.144218	0.179661	0.168081			46.4	0.061668	0.088503	0.19755	0.127389	0.1021
46.9	0.110362	0.232347	0.160594	0.1806	0.168332			46.9	0.058781	0.091916	0.219363	0.095305	0.087938
47.4	0.116494	0.247094	0.161134	0.171911	0.150213			47.4	0.061541	0.095054	0.277284	0.090717	0.082897
47.9	0.123017	0.226563	0.139113	0.226868	0.177342			47.9	0.058529	0.091646	0.245911	0.111264	0.093372
48.3	0.101353	0.241452	0.174584	0.181884	0.192799			48.3	0.05906	0.09939	0.226779	0.103282	0.089279
48.8	0.097599	0.266761	0.13623	0.18952	0.171118			48.8	0.060627	0.103948	0.213856	0.115923	0.086562
49.3	0.135808	0.251542	0.197844	0.230954	0.139534			49.3	0.068684	0.169282	0.842499	0.114914	0.090497
49.8	0.444348	0.371411	1.02166	1.25571	0.156412			49.8	0.411441	0.961539	10.3456	0.168563	0.095889
50.3	0.329939	0.266676	0.769136	1.10294	0.168416			50.3	0.358172	0.691119	8.13753	0.157924	0.111688
50.8	0.118584	0.23243	0.128331	0.234288	0.187514			50.8	0.063185	0.122408	0.449635	0.107914	0.10047
51.3	0.118872	0.269373	0.128313	0.238437	0.19464			51.3	0.062873	0.118528	0.305129	0.14596	0.098858
51.8	0.112905	0.250894	0.141031	0.205343	0.180647			51.8	0.058475	0.112629	0.327898	0.141343	0.092293
52.2	0.120846	0.208241	0.150069	0.178961	0.180878			52.2	0.063581	0.120646	0.267666	0.13897	0.076116
52.7	0.100943	0.208098	0.127926	0.207869	0.156476			52.7	0.07853	0.141403	0.219606	0.143898	0.085798
53.2	0.093305	0.17296	0.127102	0.214986	0.141424			53.2	0.084836	0.151554	0.222303	0.119932	0.083722
53.7	0.112575	0.165253	0.142892	0.233374	0.159166			53.7	0.082671	0.145325	0.221627	0.111137	0.084861
54.2	0.120763	0.152081	0.132982	0.233656	0.18607			54.2	0.072191	0.136638	0.240131	0.112877	0.095584
54.7	0.104573	0.136357	0.124829	0.203906	0.163151			54.7	0.066839	0.138043	0.24349	0.122033	0.090326
55.2	0.125693	0.149156	0.113987	0.159895	0.15229			55.2	0.075184	0.134981	0.23366	0.117734	0.094583
55.7	0.103924	0.147242	0.119465	0.143401	0.159096			55.7	0.068892	0.125637	0.223433	0.117034	0.089409
56.2	0.107152	0.159993	0.135906	0.183162	0.1703			56.2	0.073873	0.128557	0.206524	0.125746	0.081831
56.6	0.105237	0.149088	0.13829	0.165473	0.157177			56.6	0.06417	0.11991	0.226945	0.11741	0.080904
57.1	0.097559	0.129005	0.104158	0.147789	0.162553			57.1	0.06128	0.104315	0.265062	0.118869	0.102508
57.6	0.119153	0.126965	0.121111	0.121742	0.167288			57.6	0.068337	0.122254	0.266193	0.096597	0.10075
58.1	0.116372	0.136217	0.115065	0.123916	0.143191			58.1	0.071221	0.120569	0.23624	0.105823	0.088449
58.6	0.103506	0.117551	0.112782	0.141467	0.132686			58.6	0.075397	0.112554	0.206914	0.098595	0.076297
59.1	0.092599	0.110119	0.149503	0.129504	0.13535			59.1	0.080696	0.120418	0.172569	0.085624	0.080575
59.6	0.112478	0.127564	0.141316	0.116427	0.141813			59.6	0.074805	0.114665	0.202566	0.077026	0.073784
60.1	0.124195	0.11643	0.118226	0.140678	0.14193			60.1	0.063137	0.105813	0.208525	0.078673	0.07528
60.5	0.110607	0.088849	0.130623	0.135408	0.155943			60.5	0.06163	0.099811	0.22757	0.098069	0.075987
61	0.09601	0.10524	0.120197	0.118223	0.160608			61	0.05675	0.077603	0.209663	0.082069	0.068923
61.5	0.09088	0.13117	0.114177	0.119431	0.166272			61.5	0.05116	0.074832	0.169327	0.087474	0.072638
62	0.097017	0.134152	0.119396	0.105073	0.124367			62	0.05545	0.109794	0.172177	0.108065	0.064543
62.5	0.092261	0.106244	0.146777	0.130908	0.110588			62.5	0.049436	0.10842	0.213291	0.093982	0.054356
63	0.108122	0.113276	0.143356	0.122891	0.121095			63	0.051987	0.103894	0.184729	0.079594	0.068632
63.5	0.118539	0.112347	0.128869	0.125239	0.144329			63.5	0.066287	0.081046	0.200234	0.089424	0.071756
64	0.099623	0.123362	0.141585	0.112312	0.121006			64	0.065461	0.075269	0.185248	0.092358	0.075434
64.5	0.104766	0.140724	0.129656	0.118058	0.146632			64.5	0.06164	0.089219	0.152134	0.073354	0.091208
64.9	0.111985	0.117104	0.109979	0.126326	0.156808			64.9	0.063035	0.086263	0.128417	0.077145	0.088852
65.4	0.085217	0.10598	0.117068	0.120895	0.14543			65.4	0.054907	0.061856	0.12334	0.081332	0.086024
65.9	0.089651	0.144235	0.142283	0.129553	0.147726			65.9	0.056504	0.06048	0.127606	0.087513	0.078825
66.4	0.081854	0.149436	0.118601	0.11052	0.133919			66.4	0.06041	0.077249	0.136996	0.086453	0.056575
66.9	0.0749	0.119554	0.10384	0.098464	0.118007			66.9	0.058044	0.072925	0.14713	0.091875	0.056276
67.4	0.094411	0.149218	0.107797	0.095312	0.104872			67.4	0.060519	0.056291	0.125526	0.091129	0.051647
67.9	0.099012	0.148998	0.093184	0.093595	0.163426			67.9	0.062414	0.054925	0.086537	0.091322	0.066307
68.4	0.116066	0.122096	0.066795	0.099729	0.175794			68.4	0.066832	0.067169	0.098426	0.088415	0.079601
68.8	0.114902	0.100129	0.07846	0.101476	0.157082			68.8	0.061429	0.059482	0.111816	0.081556	0.076889
69.3	0.108959	0.123189	0.128057	0.105674	0.141835			69.3	0.0603	0.067736	0.095476	0.087844	0.07549
69.8	0.087996	0.147173	0.105814	0.100285	0.149131			69.8	0.048162	0.058156	0.102012	0.09731	0.075801
70.3	0.089222	0.137424	0.10335	0.08322	0.166603			70.3	0.046229	0.046017	0.11461	0.087062	0.081616
70.8	0.077113	0.13034	0.102582	0.075924	0.210172			70.8	0.049602	0.040581	0.091834	0.09424	0.073395
71.3	0.068263	0.144281	0.099617	0.090924	0.289853			71.3	0.059764	0.03876	0.080657	0.081425	0.08667
71.8	0.076013	0.137173	0.107901	0.100396	0.349881			71.8	0.055661	0.045002	0.074177	0.075152	0.077529
72.3	0.107612	0.155566	0.082849	0.113316	0.36134			72.3	0.046548	0.052075	0.097776	0.063328	0.07453
72.8	0.096367	0.167431	0.0938	0.126061	0.332125			72.8	0.043906	0.062593	0.106959	0.067969	0.078283
73.2	0.073119	0.177796	0.090435	0.105657	0.295709			73.2	0.053005	0.059284	0.10587	0.076356	0.076559
73.7	0.092053	0.228655	0.091365	0.084766	0.268487			73.7	0.049886	0.055604	0.079498	0.061478	0.093159
74.2	0.102848	0.227444	0.101806	0.119317	0.299491			74.2	0.052577	0.048596	0.093514	0.091203	0.096128
74.7	0.100111	0.199873	0.105545	0.122446	0.233821			74.7	0.055533	0.047606	0.096859	0.113842	0.07797
75.2	0.098771	0.16717	0.090467	0.100652	0.271592			75.2	0.059095	0.054494	0.10072	0.099321	0.066456
75.7	0.079989	0.201125	0.088226	0.121017	0.301414			75.7	0.058298	0.067527	0.089998	0.070588	0.061284
76.2	0.069553	0.198141	0.101122	0.147974	0.275432			76.2	0.063519	0.057995	0.083992	0.06354	0.06303
76.7	0.067457	0.192523	0.102019	0.157708	0.275727			76.7	0.06744	0.075885	0.091036	0.064634	0.065256
77.1	0.075591	0.162691	0.094588	0.147911	0.237297			77.1	0.072334	0.081924	0.085562	0.081805	0.067379
77.6	0.087963	0.142415	0.107597	0.11663	0.197995			77.6	0.065183	0.074354	0.082681	0.094006	0.052846
78.1	0.091416	0.148028	0.10066	0.124651	0.161628			78.1	0.051262	0.074785	0.090555	0.100903	0.046365
78.6	0.082317	0.133618	0.080652	0.127181	0.140018			78.6	0.070385	0.067891	0.072082	0.081526	0.052305
79.1	0.087792	0.137426	0.0701	0.103886	0.137841			79.1	0.078424	0.061638	0.063402	0.093622	0.047928
79.6	0.10038	0.163698	0.0892	0.111384	0.119978			79.6	0.06349	0.050818	0.055491	0.105922	0.043146
80.1	0.084818	0.16057	0.105962	0.09849	0.109492			80.1	0.056743	0.040045	0.060735	0.076513	0.041484
80.6	0.084374	0.121112	0.084826	0.094909	0.098893			80.6	0.070456	0.04751	0.060551	0.062498	0.040185
81.1	0.079909	0.113195	0.075207	0.086794	0.104729			81.1	0.077036	0.038469	0.058539	0.087362	0.048358
81.5	0.093063	0.107712	0.075146	0.076314	0.089865			81.5	0.08708	0.040958	0.051001	0.078505	0.049179
82	0.080944	0.117463	0.06738	0.078493	0.091987			82	0.074427	0.032213	0.047149	0.089282	0.052441
82.5	0.092861	0.114076	0.079231	0.064843	0.101377			82.5	0.048885	0.031049	0.046098	0.069101	0.037468
83	0.105726	0.103251	0.078903	0.059125	0.076243			83	0.045624	0.033041	0.063715	0.060067	0.0343
83.5	0.093126	0.104512	0.081271	0.070322	0.097589			83.5	0.04304	0.034183	0.056595	0.062705	0.039418
84	0.084997	0.11393	0.068737	0.070057	0.115077			84	0.044563	0.029185	0.04989	0.073163	0.048867
84.5	0.106602	0.108919	0.06456	0.069802	0.104194			84.5	0.045588	0.033689	0.054306	0.075578	0.043726
85	0.096937	0.139693	0.058518	0.055209	0.096158			85	0.035894	0.035407	0.056119	0.075122	0.036533
85.4	0.094708	0.145183	0.07945	0.046845	0.082756			85.4	0.038205	0.030311	0.053053	0.069748	0.037683
85.9	0.087702	0.142364	0.088997	0.046523	0.095386			85.9	0.042313	0.029378	0.053896	0.057514	0.036255
86.4	0.096811	0.141799	0.083172	0.063487	0.090297			86.4	0.03483	0.028549	0.049916	0.065518	0.041679
86.9	0.107591	0.113972	0.077181	0.064754	0.08246			86.9	0.036904	0.024191	0.043136	0.051585	0.046515
87.4	0.112592	0.117082	0.059694	0.057295	0.075375			87.4	0.032236	0.023231	0.048751	0.047659	0.044574
87.9	0.099928	0.117735	0.06284	0.046922	0.076387			87.9	0.027547	0.026009	0.050868	0.045395	0.029736
88.4	0.092707	0.123742	0.058616	0.051221	0.071915			88.4	0.026207	0.028689	0.053872	0.054645	0.037867
88.9	0.082558	0.119269	0.059105	0.058134	0.070957			88.9	0.035497	0.025096	0.065458	0.053432	0.034841
89.4	0.079062	0.139447	0.082467	0.067248	0.08103			89.4	0.034232	0.027411	0.055758	0.055845	0.039622
89.8	0.085719	0.134697	0.076076	0.059553	0.088324			89.8	0.035001	0.027602	0.055373	0.061068	0.038126
90.3	0.110583	0.130059	0.064376	0.06526	0.088965			90.3	0.030159	0.023617	0.05293	0.054169	0.037536
90.8	0.088434	0.123109	0.078226	0.068392	0.096112			90.8	0.027867	0.022569	0.056189	0.047836	0.041605
Fig6k Fear Norm theta power
	ctrl							γ2f/f
Tone	4.22	7.95	9.09	5.37	6.51		Tone	9.17	12.92	7.72	7.7	7.78
ITI	4.13	7.33	8.06	5.14	6.19		ITI	9.28	12.18	6.67	7.2	6.6
Fig6l Fear Norm Gamma power
	ctrl							γ2f/f
Tone	0.17314	0.13786	0.08596	0.14302	0.13138		Tone	0.06235	0.05615	0.08847	0.08725	0.12801
ITI	0.15887	0.14482	0.10427	0.15895	0.12126		ITI	0.06852	0.06066	0.0792	0.09084	0.13477

## Sheet: Figure 7
Fig7a Fear Tone Norm Gamma Power
	ctrl							γ2f/f
low gamma	0.103087	0.191065	0.17421	0.20014	0.151559		low gamma	0.063733	0.0535863	0.12435	0.0948727	0.112168
high gamma	0.077806	0.157316	0.110415	0.101344	0.14028		high gamma	0.0524517	0.0620644	0.108232	0.081087	0.0746955
Fig7b Fear ITI Norm Gamma Power
	ctrl							γ2f/f
low gamma	0.122942	0.178592	0.163061	0.21397	0.160316		low gamma	0.0687863	0.0564438	0.126358	0.0983938	0.111243
high gamma	0.095451	0.137458	0.099341	0.103773	0.156499		high gamma	0.0563556	0.0644569	0.114949	0.0821892	0.0638131
Fig7c Fear Tone Norm Low Gamma Power
	ctrl							γ2f/f
early	0.098763	0.204661	0.160709	0.18677	0.160829		early	0.0652621	0.0572917	0.117191	0.0974649	0.0884346
intermediate	0.106495	0.190532	0.192247	0.202248	0.151151		intermediate	0.0649269	0.0510726	0.111446	0.095974	0.119761
late	0.105716	0.17592	0.170685	0.214907	0.143104		late	0.0617121	0.052734	0.140439	0.0908055	0.1301
Fig7c Fear ITI Norm Low Gamma Power
	ctrl							γ2f/f
early	0.119637	0.207791	0.162459	0.210025	0.164881		early	0.0691498	0.0646683	0.114549	0.102727	0.0824855
intermediate	0.124091	0.148265	0.16577	0.208972	0.173978		intermediate	0.075211	0.0524876	0.105523	0.0867236	0.097369
late	0.126055	0.179417	0.169235	0.224535	0.141614		late	0.0629859	0.0523548	0.155567	0.104072	0.148307
Fig7d Fear Tone Norm High Gamma Power
	ctrl							γ2f/f
early	0.07182	0.197328	0.104475	0.097442	0.154122		early	0.0536887	0.0547522	0.101308	0.1065	0.0662911
intermediate	0.076922	0.155467	0.116445	0.101879	0.134406		intermediate	0.0576495	0.0729193	0.101423	0.0709299	0.0800549
late	0.084799	0.121398	0.112171	0.106127	0.138504		late	0.0468015	0.060913	0.123637	0.0676978	0.0790214
Fig7d Fear ITI Norm High Gamma Power
	ctrl							γ2f/f
early	0.076328	0.195288	0.101049	0.104744	0.16513		early	0.0566968	0.0622312	0.105895	0.097372	0.0566424
intermediate	0.091937	0.111464	0.100187	0.107176	0.168755		intermediate	0.0596651	0.0712143	0.107814	0.0635674	0.0640024
late	0.114216	0.105063	0.101236	0.101479	0.141305		late	0.0531671	0.062737	0.135826	0.0774719	0.0721791

## Sheet: Suppl data 1
Fig Suppl data 1c OPCs IGlu P10			Fig Suppl data 1c OPCs IGABA P10
ctrl	γ2f/f		ctrl	γ2f/f
-4.90672	-2.72598		3.73971	0.486392
-7.29005	-8.32617		12.5243	0.616061
-4.68721	-9.52395		40.9529	0.801014
-9.15903	-6.84345		27.6291	1.69339
-5.77533	-15.5085		29.5063	1.11096
-16.0602	-20.4943		40.7876	0.76422
-21.8769	-1.6794		13.7426	0.482313
-19.4198			44.4543
Fig Suppl data 1e OPCs IGABA P60
ctrl before	ctrl ZPD		γ2f/f before	γ2f/f ZPD
10.2085	38.1032		30.6315	20.7549
34.516	38.8231		9.62349	22.2597
39.9736	11.7304		17.8764	36.8547
9.66952	22.0168		36.1906	21.4623
16.0686	8.79215		49.0508
18.6796	8.7374		26.201
12.0042			24.3539
13.8392			33.9082
			27.6332

## Sheet: Suppl data 2
Fig Suppl data 2a % Olig2+ GFP+ / Olig2+ cells				Fig Suppl data 2a % Olig2+ GFP+ / Olig2+ cells, per mouse
ctrl	γ2f/f			ctrl	γ2f/f
71.1864	66.3043			58.7693	60.9535
64.7059	63.4921			66.6959	60.6109
48.2759	45.9016			71.1853	68.6925
50.9091	68.1159
62.7119	73.6842
75.5556	39.0625
64	69.697
64.5161	60
69.8413	71.1538
79.3651	74.5763
65.6716	54.902
69.863	74.1379
Fig Suppl data 2c Olig2+ cells			Fig Suppl data 2c Olig2+ cells, per mouse
ctrl	γ2f/f		ctrl	γ2f/f
23847.8	16105		23692.9	19279.5
21679.8	18892.4		17562	20224.5
22299.2	21989.5		20440.9	19511.8
26944.9	20131.2
18094.5	14246.7
18498.2	19821.5
16551.4	13007.9
17103.8	33821.8
25706	16724.4
17963.2	17034.1
18892.4	21989.5
19202.1	22299.2
Fig Suppl data 2c Olig2+ CC1+ cells			Fig Suppl data 2c Olig2+ CC1+ cells, per mouse
ctrl	γ2f/f		ctrl	γ2f/f
19511.8	13937		16956.7	14401.6
13937	15175.8		10727.1	16218.1
15795.3	13627.3		18195.5	14633.9
18582.7	14866.1
12748.4	11769
9735.92	16105
10532.7	11459.3
9891.33	25538.9
22299.2	13317.6
16414.7	10839.9
17034.1	18892.4
17034.1	15485.6
Fig Suppl data 2d % Olig2+ CC1- / Olig2+ cells				Fig Suppl data 2d % Olig2+ CC1- / Olig2+ cells, per mouse
ctrl	γ2f/f			ctrl	γ2f/f
18.1818	13.4615			28.5243	24.3289
35.7143	19.6721			38.8615	18.134
29.1667	38.0282			10.75	25.3435
31.0345	26.1538
29.5455	17.3913
47.3684	18.75
36.3636	11.9048
42.1687	24.4898
13.253	20.3704
8.62069	36.3636
9.83607	14.0845
11.2903	30.5556
Fig Suppl data 2d % Olig2+ CC1+ / Olig2+ cells				Fig Suppl data 2d % Olig2+ CC1+ / Olig2+ cells, per mouse
ctrl	γ2f/f			ctrl	γ2f/f
81.8182	86.5385			71.4757	75.6711
64.2857	80.3279			61.1385	81.866
70.8333	61.9718			89.25	74.6565
68.9655	73.8462
70.4545	82.6087
52.6316	81.25
63.6364	88.0952
57.8313	75.5102
86.747	79.6296
91.3793	63.6364
90.1639	85.9155
88.7097	69.4444

## Sheet: Suppl data 3
Fig Suppl data 3a day1 fear conditioning
ctrl males
BL	18.65	3.02	47.63	13.91	17.13	8	8.59	6.76	10.57
trial 1	38.92	72.67	71.47	45.47	68.83	80.06	60.44	38.86	29.53
trial 2	69	83.39	93.94	70.17	79.47	63.44	92.31	44.03	82.86
trial 3	92.64	92.14	91.69	82.83	92.53	73.14	94.33	91.36	74.86
trial 4	83.08	97.22	98.83	83.19	96.28	73.11	94.14	90.97	95.61
trial 5	97.67	81.22	98.39	51.47	98.19	88.22	96.53	84.94	97.81
ctrl females
BL	3.74	3.33	41.07	8.65	1.56	3.07	11.48	23.94	6.59
trial 1	62.28	43.19	87.36	39.81	20.44	65.61	67.14	72.78	52.89
trial 2	77.94	80.33	98.19	90.44	52.28	87.19	82.39	55.31	65.94
trial 3	93.78	80.11	92.36	76.61	68	87.14	73.64	92.5	86.39
trial 4	84.19	69.17	98.08	91.97	80.81	88.44	86.31	93.86	67.97
trial 5	92.19	44.67	99.44	87.67	56.17	88.53	74.06	91.89	96.94
Fig Suppl data 3b day2 context extinction
ctrl males
0-2min	66.78	98.03	95.92	75.11	85.81	93.17	93.31	74.5	56.17
2-4min	90.42	80.22	95.97	93.39	89.94	98.86	96.39	86.14	64.42
4-6min	91.5	96.22	82.86	78.11	80.64	98.19	71.83	90.39	63.19
6-8min	42.19	82.61	84.81	83.28	88.81	99.86	88.17	91.94	91.75
8-10min	76.78	88.83	54.11	99.42	56.42	77.89	93.53	77.67	80.56
10-12min	32.94	95.03	49.44	88.97	70.44	86.78	66.64	78.69	44.89
12-14min	28.53	74.17	53.97	5.75	83.58	87.92	83.42	40.28	58.94
14-16min	28.19	73.86	38.64	61.5	59.25	81.61	82.53	69.25	55
16-18min	22.22	50.94	67.33	62	67.56	48.67	66.22	97.56	24.89
ctrl females
0-2min	96.86	86.81	75.89	88.56	71.33	69.61	62.61	81.86	97.75
2-4min	91.58	58.31	87.36	78.53	84.25	90.97	83.81	81.17	72.67
4-6min	96.58	54	56.42	80.89	63.64	89.25	58.06	91.72	75.86
6-8min	81.5	75.78	80.92	90.61	85.03	96.97	62.69	89.08	96.78
8-10min	86.56	33.64	50.06	77.61	71.75	58.56	42.14	98.72	93.69
10-12min	61.61	55.56	46.86	65.78	88.44	57.33	28.11	85.31	99.03
12-14min	40.17	51.83	82.69	78.64	62.44	32.75	41.78	75.78	70.64
14-16min	85.53	46.75	48.47	81.03	28.56	34.86	57.17	71.17	15.14
16-18min	81.83	60.72	15.06	94.06	57.44	42.83	43.28	54.06	39.39
Fig Suppl data 3c day3 tone extinction
ctrl males
BL	31.1	22.9	55.8	27.6	31	31.2	52.6	23.6	13.1
1	78.4	80.52	84.68	79.7	98.92	95.68	73.92	84.74	79.62
2	50.48	78.72	78.7	62.16	75.18	46.78	51.96	85.1	65.2
3	41.7	83.36	89.06	27.93	53.58	69.78	16.24	91.2	40.62
4	27.02	73.74	48.68	40.44	46.42	58.24	36.24	90.04	23.13
5	33.9	59.42	53.28	48.48	42.26	61.54	24.86	77.34	17.37
6	35.66	43.6	38.34	47.8	30.78	41.1	11.02	25.46	25.99
7	30.84	43.66	68.68	31.7	17.9	23.44	8.94	46.62	20.07
8	28.56	73.84	31.42	22.88	18.37	19.83	16.04	59.3	16.75
ctrl females
BL	23.2	25.9	42.3	25.4	8.48	55.7	9.07	39.9	11.5
1	86.36	71.96	70.14	51.86	69.64	88.26	62.42	89.62	54.4
2	69.68	44.56	95.96	20.74	47.94	89.98	33	82.78	27.26
3	67.04	34.64	58.92	16.5	22.96	71.32	24.76	59.72	12.2
4	26.72	25.12	45.52	37.1	22.44	14.58	16.03	87.78	1.6
5	45.04	42.54	80.22	34.79	37.24	6.23	10.62	20.56	4.92
6	55.3	26.97	82.94	35.58	10.66	4.11	11	25.27	3.35
7	31.94	32.34	61.08	22.96	3.7	9.92	15.43	31.32	6.32
8	42.84	36.52	67.7	21.07	5.22	9.81	18.52	43.69	9.64
Fig Suppl data 3d day4 extinction retrieval
ctrl males
BL	15.7	12.74	25.54	9.37	2.94	13.8	4.06	20.33	7.78
1	28.1	48.5	74.6	42	41.4	58.5	36.5	57.2	46.9
2	25.6	33.8	43.5	29.8	10.4	17	21.9	52.9	30.7
3	9.91	28.89	37.56	26.27	13.49	33.49	9.53	57.67	22.42
4	24	30.67	15.82	23.44	15.09	28.74	9.96	44.6	20.29
5	23.27	21.44	26.53	34.4	21.91	33.67	11.93	43.11	9.82
6	25.22	28.51	46.29	26.69	23.24	16.29	9.18	57.89	21.14
7	23.47	27.25	49.69	31.16	23.62	17.93	21.56	35.35	11.64
8	29.95	30.25	61.44	40.31	34.49	43.4	10.31	41.62	17.29
ctrl females
BL	20.89	23.5	32.26	31.33	4.76	8.65	6.11	24.94	7.17
1	66.1	31.4	91.3	59.7	41.5	72	54.6	92	28.1
2	54	43.4	67.8	51.6	16.2	66.9	12.1	56	10.2
3	57.73	29.04	15.2	52.22	16.82	19.4	39.22	45.16	7.64
4	29.22	29.38	30.22	43.09	3.13	20.76	19	23.27	7.09
5	50.11	44.58	19.53	37.11	11.96	9.4	35.93	73.89	17.49
6	45.13	36.89	70.58	43.8	11.96	56.07	31.4	55.2	17.82
7	50.51	83.44	69.47	41.33	1.4	38.73	42.76	43.58	7.67
8	64.76	55.84	34.8	33.11	5.51	25.27	32.51	71.51	4.96
Fig Suppl data 3e day1 fear conditioning
γ2f/f males
BL	5.3	37.07	9.61	6.35	6.2	9.3	3.39	11.22
trial 1	88.94	97.92	63.39	29.03	91.22	80.14	67.86	53.61
trial 2	89.28	92.19	98.56	89.47	91.92	94.92	96.42	79.97
trial 3	94.36	96.56	98.86	91.56	93.89	89.78	93.83	68.61
trial 4	91.92	99.42	96.83	96.86	95.61	89.19	98.44	84.64
trial 5	98.42	99.5	95.44	79.89	86.47	92.94	96.39	73.89
γ2f/f females
BL	2.06	3.69	0.61	20.76	31.02	1.31	5.89	10.7	10.65	16.87	3.46	15.89	5.65	15.74	8.93
trial 1	86.58	96.03	86.97	96.64	75.19	13.31	84.17	84.53	87.31	60.28	51.83	80.17	59.5	86.94	57.89
trial 2	86.28	96.44	72.81	99.06	99.28	79.89	92.75	80.81	96.08	90.44	83.06	90.08	96.75	90.06	66.56
trial 3	97.39	95.86	97.47	91.33	98.42	95.44	95.67	95	96.75	91.03	89	96.28	77.53	87.11	53.92
trial 4	94.44	93.72	94.47	99.44	92.61	95.81	88.53	94.89	97.17	98.69	88.86	98.5	95.92	96.42	72.86
trial 5	79.33	98.81	98.94	97.78	95.81	96.28	75.86	95.78	92.06	79.89	33.78	96.39	87.47	94.92	90.39
Fig Suppl data 3f day2 context extinction
γ2f/f males
0-2min	97.25	99.17	91.33	76.44	99.86	94.69	97.61	95
2-4min	94.31	99.69	100	90.56	100	98.67	98.47	99.94
4-6min	91.14	90.53	97.86	92.72	100	98.78	99.86	100
6-8min	57.64	94.33	96.94	96.31	99.14	92.39	96.97	94.67
8-10min	70	51	73.28	70.06	77	93.64	91.69	86.56
10-12min	37.67	57.31	79.69	77.28	27.11	80.17	78.36	80.97
12-14min	77.69	85.78	96.14	57.42	1.42	90.17	98.78	61.69
14-16min	89.06	50.5	30.44	80.89	28.75	94.72	95.67	64.39
16-18min	50.06	37.83	55.83	62.33	81.5	80.17	99.33	67
γ2f/f females
0-2min	91.25	99.44	72.86	95.14	94.64	75.44	92.39	78.22	4.42	96.08	88.81	90.33	79.17	91.47	68.42
2-4min	100	100	99.92	100	91.86	80.5	100	60.31	22.36	80.81	94.36	90.33	94.33	98.31	88.03
4-6min	99.89	100	98.11	100	96.47	36.31	99.72	86.19	12.97	39.86	93.33	97.72	99.97	97.97	98.03
6-8min	99.89	100	100	94.5	94.19	34.97	100	82.53	30.92	91.83	93.36	99.94	64.36	96.22	99.19
8-10min	99.31	82.67	97.67	100	100	32.19	100	15.28	26.31	78.69	76.97	63.56	48.61	93.5	99.97
10-12min	90.47	98.94	98.53	100	99.97	8.5	100	49.42	44.69	89.19	25.39	72.56	44.44	91.97	80.03
12-14min	96.97	97.03	51.22	100	96.47	4.64	100	44.53	46.19	43.28	23.33	94.22	46.72	93.39	64.06
14-16min	29.17	100	23.83	100	73.92	1.97	97	37.11	19.42	16.61	42.44	71.97	55.11	99.86	68.94
16-18min	25.33	85.17	22.39	99.94	99.44	4.11	99.83	51.83	30.83	34.44	69.89	99.72	38.33	99.22	65.61
Fig Suppl data 3g day3 tone extinction
γ2f/f males
BL	16.8	49.9	18.6	12.9	7.59	21.5	31.9	16.5
1	98.48	100	99.84	59.14	80.52	96.58	100	82.38
2	98.48	100	99.84	59.14	80.52	96.58	100	82.38
3	97.38	99.96	99.9	18.56	55.02	98.44	100	72.26
4	95.64	100	62.78	18.26	85.14	98.28	96.62	78.58
5	93.34	85.88	75.62	39.98	64.72	98.68	63.04	49.24
6	37.82	84.12	100	21.1	38.92	63.5	61.18	35.42
7	67.18	97.42	100	60.64	56.11	93.58	93.16	67.62
8	80.26	86.5	82.5	44.62	43.1	24.72	76.16	55.7
γ2f/f females
BL	15.8	2.39	41.2	91.9	16.3	4.22	28.2	9.8	90.7	6.94	8.57	37.3	10.4	21.9	44
1	81.54	99.24	98.28	98.28	95.42	87.66	100	92.3	100	67	67.6	82.8	62.02	98.66	72.5
2	81.54	99.24	98.28	98.28	95.42	87.66	100	92.3	100	67	67.6	82.8	62.02	98.66	72.5
3	83.92	100	93.8	77.32	81.16	72.84	97.4	81.48	100	42.14	42.88	87.2	72.34	70.1	28.32
4	63.2	72.36	41.36	44.24	98.04	70.06	98.82	58.9	100	66.12	29.84	87.24	79.14	67.64	44.08
5	61.04	94.24	63.28	59.28	82.68	52.28	99.12	68.26	98.82	59.92	22.96	91.58	71.92	43.06	11.36
6	53.82	76	73.58	91.18	49.62	16.38	40.86	66.84	99.18	32.72	26.5	80.14	70.16	59.9	19.51
7	62.66	21.52	99.98	97.8	54.58	20.54	54.24	68.96	100	63.48	24.56	70.66	41.46	70.93	27.94
8	67.74	48.76	96.96	74.14	46.56	49.88	87.5	68.62	100	66.7	23.94	87.84	35.92	87.82	28.7
Fig Suppl data 3h day4 extinction retrieval
γ2f/f males
BL	16.83	49.94	18.63	3.74	83.94	47.7	48.87	29.87
1	94.89	94.64	92.15	65.84	70.33	58.82	87.8	75.71
2	98.47	100	99.84	30.33	76.75	39.8	93.16	69.76
3	97.38	99.96	99.89	33.29	78.2	45.56	77.89	34.13
4	95.64	100	62.78	20.82	40.53	86.04	99.6	69.31
5	93.35	85.89	75.62	24.78	60.07	71.91	68.8	46.04
6	37.82	84.11	100	53.36	58.4	52.89	57.18	61.58
7	67.2	97.4	100	42.13	81.47	31.71	77.33	85.38
8	80.27	86.49	82.49	20.51	21.93	59.4	76.18	23.04
γ2f/f females
BL	21.43	2.39	41.22	91.93	16.33	4.22	28.17	9.8	90.65	31.2	10.48	97.74	11.09	56	17.41
1	71.96	94.8	50.14	89.95	83.16	86.13	91.36	92.67	99.98	72.31	51.29	96.09	75.18	85.13	67.96
2	50.69	99.24	98.29	98.29	95.4	87.65	100	92.31	100	68.95	10.02	95.33	81.74	37.25	51.38
3	52.05	100	93.8	77.33	81.18	72.82	97.4	81.49	100	68.98	23.36	73.18	52.38	87.6	49.96
4	31.18	72.36	41.38	44.24	98.02	70.07	98.82	58.87	100	23.36	23.2	93.67	32.8	59.04	41.18
5	60.18	94.24	63.27	59.27	82.67	52.29	99.11	68.25	98.82	37.33	13.96	80.09	57.98	41.42	27.64
6	50.33	75.98	73.58	91.18	49.62	16.38	40.85	66.84	99.18	28.69	23.47	39.4	35.71	38.2	37.75
7	37.87	21.53	99.98	97.8	54.6	20.55	54.24	68.96	100	38.27	25.62	45	62.24	58.44	40.42
8	56.6	48.76	96.96	74.13	46.58	49.89	87.51	68.62	100	33	29.45	96.42	60.42	96.29	6.78

[truncated: 7 more sheets: Suppl data 4, Suppl data 5, Suppl data 6, Suppl data 7, Suppl data 8, Suppl data 9, Suppl data 10]
